# Supplementary material for: Model-driven design allows growth of Mycoplasma pneumoniae on serum-free media
Source: NPJ Syst Biol Appl. 2020 Oct 23;6:33. doi: 10.1038/s41540-020-00153-7 (PMC7584665; doi:10.1038/s41540-020-00153-7)
Supplement: Supplementary file 5 — Dataset 3 [file 41540_2020_153_MOESM5_ESM.gz]

Archive with 1 entries (1 files):
- Supplementary_Methods2_iEG158.xml
