# Supplementary material for: Model-driven design allows growth of Mycoplasma pneumoniae on serum-free media
Source: NPJ Syst Biol Appl. 2020 Oct 23;6:33. doi: 10.1038/s41540-020-00153-7 (PMC7584665; doi:10.1038/s41540-020-00153-7)
Supplement: Supplementary file 5 — Dataset 3 [file 41540_2020_153_MOESM5_ESM.gz › Supplementary_Methods2_iEG158.xml]

<?xml version="1.0" encoding="UTF-8"?>
<sbml xmlns:html="http://www.w3.org/1999/xhtml" xmlns="http://www.sbml.org/sbml/level3/version1/core" xmlns:sbml="http://www.sbml.org/sbml/level3/version1/core" xmlns:fbc="http://www.sbml.org/sbml/level3/version1/fbc/version2" level="3" version="1" fbc:required="false">
  <model metaid="iEG158_mpn_meta" id="iEG158_mpn" name="Mycoplasma pneumoniae M129 iEG158_mpn" substanceUnits="substance" timeUnits="second" volumeUnits="volume" areaUnits="area" lengthUnits="metre" extentUnits="substance" fbc:strict="true">
    <annotation>
      <rdf:RDF xmlns:rdf="http://www.w3.org/1999/02/22-rdf-syntax-ns#" xmlns:dc="http://purl.org/dc/elements/1.1/" xmlns:dcterms="http://purl.org/dc/terms/" xmlns:vCard="http://www.w3.org/2001/vcard-rdf/3.0#" xmlns:bqbiol="http://biomodels.net/biology-qualifiers/" xmlns:bqmodel="http://biomodels.net/model-qualifiers/">
        <rdf:Description rdf:about="#iEG158_mpn_meta">
          <bqbiol:occursIn>
            <rdf:Bag>
              <rdf:li rdf:resource="http://identifiers.org/taxonomy/272634"/>
            </rdf:Bag>
          </bqbiol:occursIn>
        </rdf:Description>
      </rdf:RDF>
    </annotation>
    <listOfUnitDefinitions>
      <unitDefinition id="mmol_per_gDW_per_hr">
        <listOfUnits>
          <unit kind="mole" exponent="1" scale="-3" multiplier="1"/>
          <unit kind="gram" exponent="-1" scale="0" multiplier="1"/>
          <unit kind="second" exponent="-1" scale="0" multiplier="0.00027777"/>
        </listOfUnits>
      </unitDefinition>
      <unitDefinition id="volume">
        <listOfUnits>
          <unit kind="litre" exponent="1" scale="0" multiplier="1"/>
        </listOfUnits>
      </unitDefinition>
      <unitDefinition id="substance">
        <listOfUnits>
          <unit kind="mole" exponent="1" scale="0" multiplier="1"/>
        </listOfUnits>
      </unitDefinition>
      <unitDefinition id="area">
        <listOfUnits>
          <unit kind="metre" exponent="2" scale="0" multiplier="1"/>
        </listOfUnits>
      </unitDefinition>
    </listOfUnitDefinitions>
    <listOfCompartments>
      <compartment metaid="Extra_organism_meta" id="Extra_organism" spatialDimensions="3" units="volume" constant="true">
        <annotation>
          <rdf:RDF xmlns:rdf="http://www.w3.org/1999/02/22-rdf-syntax-ns#" xmlns:dc="http://purl.org/dc/elements/1.1/" xmlns:dcterms="http://purl.org/dc/terms/" xmlns:vCard="http://www.w3.org/2001/vcard-rdf/3.0#" xmlns:bqbiol="http://biomodels.net/biology-qualifiers/" xmlns:bqmodel="http://biomodels.net/model-qualifiers/">
            <rdf:Description rdf:about="#Extra_organism_meta">
              <bqbiol:is>
                <rdf:Bag>
                  <rdf:li rdf:resource="http://identifiers.org/obo.go/GO%3A0005576"/>
                </rdf:Bag>
              </bqbiol:is>
            </rdf:Description>
          </rdf:RDF>
        </annotation>
      </compartment>
      <compartment metaid="Cytosol_meta" id="Cytosol" spatialDimensions="3" units="volume" constant="true">
        <annotation>
          <rdf:RDF xmlns:rdf="http://www.w3.org/1999/02/22-rdf-syntax-ns#" xmlns:dc="http://purl.org/dc/elements/1.1/" xmlns:dcterms="http://purl.org/dc/terms/" xmlns:vCard="http://www.w3.org/2001/vcard-rdf/3.0#" xmlns:bqbiol="http://biomodels.net/biology-qualifiers/" xmlns:bqmodel="http://biomodels.net/model-qualifiers/">
            <rdf:Description rdf:about="#Cytosol_meta">
              <bqbiol:is>
                <rdf:Bag>
                  <rdf:li rdf:resource="http://identifiers.org/obo.go/GO%3A0005829"/>
                </rdf:Bag>
              </bqbiol:is>
            </rdf:Description>
          </rdf:RDF>
        </annotation>
      </compartment>
    </listOfCompartments>
    <listOfSpecies>
      <species metaid="gly_e" id="gly_e" name="Glycine[e]" compartment="Extra_organism" substanceUnits="substance" hasOnlySubstanceUnits="false" boundaryCondition="false" constant="false" fbc:charge="0">
        <annotation>
          <rdf:RDF xmlns:rdf="http://www.w3.org/1999/02/22-rdf-syntax-ns#" xmlns:dc="http://purl.org/dc/elements/1.1/" xmlns:dcterms="http://purl.org/dc/terms/" xmlns:vCard="http://www.w3.org/2001/vcard-rdf/3.0#" xmlns:bqbiol="http://biomodels.net/biology-qualifiers/" xmlns:bqmodel="http://biomodels.net/model-qualifiers/">
            <rdf:Description rdf:about="#gly_e">
              <bqbiol:is>
                <rdf:Bag>
                  <rdf:li rdf:resource="http://identifiers.org/cas/56-40-6"/>
                  <rdf:li rdf:resource="http://identifiers.org/3dmet/B01136"/>
                  <rdf:li rdf:resource="http://identifiers.org/obo.chebi/CHEBI%3A15428"/>
                  <rdf:li rdf:resource="http://identifiers.org/kegg.compound/C00037"/>
                  <rdf:li rdf:resource="http://identifiers.org/pubchem.substance/3339"/>
                </rdf:Bag>
              </bqbiol:is>
            </rdf:Description>
          </rdf:RDF>
        </annotation>
      </species>
      <species metaid="ura_e" id="ura_e" name="Uracil[e]" compartment="Extra_organism" substanceUnits="substance" hasOnlySubstanceUnits="false" boundaryCondition="false" constant="false" fbc:charge="0">
        <annotation>
          <rdf:RDF xmlns:rdf="http://www.w3.org/1999/02/22-rdf-syntax-ns#" xmlns:dc="http://purl.org/dc/elements/1.1/" xmlns:dcterms="http://purl.org/dc/terms/" xmlns:vCard="http://www.w3.org/2001/vcard-rdf/3.0#" xmlns:bqbiol="http://biomodels.net/biology-qualifiers/" xmlns:bqmodel="http://biomodels.net/model-qualifiers/">
            <rdf:Description rdf:about="#ura_e">
              <bqbiol:is>
                <rdf:Bag>
                  <rdf:li rdf:resource="http://identifiers.org/cas/66-22-8"/>
                  <rdf:li rdf:resource="http://identifiers.org/3dmet/B00026"/>
                  <rdf:li rdf:resource="http://identifiers.org/obo.chebi/CHEBI%3A17568"/>
                  <rdf:li rdf:resource="http://identifiers.org/kegg.compound/C00106"/>
                  <rdf:li rdf:resource="http://identifiers.org/pubchem.substance/3406"/>
                </rdf:Bag>
              </bqbiol:is>
            </rdf:Description>
          </rdf:RDF>
        </annotation>
      </species>
      <species metaid="trp__L_e" id="trp__L_e" name="L-Tryptophan[e]" compartment="Extra_organism" substanceUnits="substance" hasOnlySubstanceUnits="false" boundaryCondition="false" constant="false" fbc:charge="0">
        <annotation>
          <rdf:RDF xmlns:rdf="http://www.w3.org/1999/02/22-rdf-syntax-ns#" xmlns:dc="http://purl.org/dc/elements/1.1/" xmlns:dcterms="http://purl.org/dc/terms/" xmlns:vCard="http://www.w3.org/2001/vcard-rdf/3.0#" xmlns:bqbiol="http://biomodels.net/biology-qualifiers/" xmlns:bqmodel="http://biomodels.net/model-qualifiers/">
            <rdf:Description rdf:about="#trp__L_e">
              <bqbiol:is>
                <rdf:Bag>
                  <rdf:li rdf:resource="http://identifiers.org/cas/73-22-3"/>
                  <rdf:li rdf:resource="http://identifiers.org/3dmet/B01150"/>
                  <rdf:li rdf:resource="http://identifiers.org/obo.chebi/CHEBI%3A16828"/>
                  <rdf:li rdf:resource="http://identifiers.org/kegg.compound/C00078"/>
                  <rdf:li rdf:resource="http://identifiers.org/pubchem.substance/3378"/>
                </rdf:Bag>
              </bqbiol:is>
            </rdf:Description>
          </rdf:RDF>
        </annotation>
      </species>
      <species metaid="o2_e" id="o2_e" name="O2[e]" compartment="Extra_organism" substanceUnits="substance" hasOnlySubstanceUnits="false" boundaryCondition="false" constant="false" fbc:charge="0">
        <annotation>
          <rdf:RDF xmlns:rdf="http://www.w3.org/1999/02/22-rdf-syntax-ns#" xmlns:dc="http://purl.org/dc/elements/1.1/" xmlns:dcterms="http://purl.org/dc/terms/" xmlns:vCard="http://www.w3.org/2001/vcard-rdf/3.0#" xmlns:bqbiol="http://biomodels.net/biology-qualifiers/" xmlns:bqmodel="http://biomodels.net/model-qualifiers/">
            <rdf:Description rdf:about="#o2_e">
              <bqbiol:is>
                <rdf:Bag>
                  <rdf:li rdf:resource="http://identifiers.org/obo.chebi/CHEBI%3A15379"/>
                  <rdf:li rdf:resource="http://identifiers.org/cas/7782-44-7"/>
                  <rdf:li rdf:resource="http://identifiers.org/3dmet/B00001"/>
                  <rdf:li rdf:resource="http://identifiers.org/pubchem.substance/3309"/>
                  <rdf:li rdf:resource="http://identifiers.org/kegg.compound/C00007"/>
                </rdf:Bag>
              </bqbiol:is>
            </rdf:Description>
          </rdf:RDF>
        </annotation>
      </species>
      <species metaid="fru_e" id="fru_e" name="D-Fructose[e]" compartment="Extra_organism" substanceUnits="substance" hasOnlySubstanceUnits="false" boundaryCondition="false" constant="false" fbc:charge="0">
        <annotation>
          <rdf:RDF xmlns:rdf="http://www.w3.org/1999/02/22-rdf-syntax-ns#" xmlns:dc="http://purl.org/dc/elements/1.1/" xmlns:dcterms="http://purl.org/dc/terms/" xmlns:vCard="http://www.w3.org/2001/vcard-rdf/3.0#" xmlns:bqbiol="http://biomodels.net/biology-qualifiers/" xmlns:bqmodel="http://biomodels.net/model-qualifiers/">
            <rdf:Description rdf:about="#fru_e">
              <bqbiol:is>
                <rdf:Bag>
                  <rdf:li rdf:resource="http://identifiers.org/3dmet/B04631"/>
                  <rdf:li rdf:resource="http://identifiers.org/kegg.compound/C00095"/>
                  <rdf:li rdf:resource="http://identifiers.org/obo.chebi/CHEBI%3A15824"/>
                  <rdf:li rdf:resource="http://identifiers.org/pubchem.substance/3395"/>
                </rdf:Bag>
              </bqbiol:is>
            </rdf:Description>
          </rdf:RDF>
        </annotation>
      </species>
      <species metaid="ade_e" id="ade_e" name="Adenine[e]" compartment="Extra_organism" substanceUnits="substance" hasOnlySubstanceUnits="false" boundaryCondition="false" constant="false" fbc:charge="0">
        <annotation>
          <rdf:RDF xmlns:rdf="http://www.w3.org/1999/02/22-rdf-syntax-ns#" xmlns:dc="http://purl.org/dc/elements/1.1/" xmlns:dcterms="http://purl.org/dc/terms/" xmlns:vCard="http://www.w3.org/2001/vcard-rdf/3.0#" xmlns:bqbiol="http://biomodels.net/biology-qualifiers/" xmlns:bqmodel="http://biomodels.net/model-qualifiers/">
            <rdf:Description rdf:about="#ade_e">
              <bqbiol:is>
                <rdf:Bag>
                  <rdf:li rdf:resource="http://identifiers.org/cas/73-24-5"/>
                  <rdf:li rdf:resource="http://identifiers.org/3dmet/B00041"/>
                  <rdf:li rdf:resource="http://identifiers.org/obo.chebi/CHEBI%3A16708"/>
                  <rdf:li rdf:resource="http://identifiers.org/kegg.compound/C00147"/>
                  <rdf:li rdf:resource="http://identifiers.org/pubchem.substance/3447"/>
                </rdf:Bag>
              </bqbiol:is>
            </rdf:Description>
          </rdf:RDF>
        </annotation>
      </species>
      <species metaid="glc__D_e" id="glc__D_e" name="D-Glucose[e]" compartment="Extra_organism" substanceUnits="substance" hasOnlySubstanceUnits="false" boundaryCondition="false" constant="false" fbc:charge="0">
        <annotation>
          <rdf:RDF xmlns:rdf="http://www.w3.org/1999/02/22-rdf-syntax-ns#" xmlns:dc="http://purl.org/dc/elements/1.1/" xmlns:dcterms="http://purl.org/dc/terms/" xmlns:vCard="http://www.w3.org/2001/vcard-rdf/3.0#" xmlns:bqbiol="http://biomodels.net/biology-qualifiers/" xmlns:bqmodel="http://biomodels.net/model-qualifiers/">
            <rdf:Description rdf:about="#glc__D_e">
              <bqbiol:is>
                <rdf:Bag>
                  <rdf:li rdf:resource="http://identifiers.org/kegg.compound/C00293"/>
                  <rdf:li rdf:resource="http://identifiers.org/obo.chebi/CHEBI%3A17234"/>
                  <rdf:li rdf:resource="http://identifiers.org/pubchem.substance/3587"/>
                </rdf:Bag>
              </bqbiol:is>
            </rdf:Description>
          </rdf:RDF>
        </annotation>
      </species>
      <species metaid="ascb__L_e" id="ascb__L_e" name="L-Ascorbate[e]" compartment="Extra_organism" substanceUnits="substance" hasOnlySubstanceUnits="false" boundaryCondition="false" constant="false" fbc:charge="0">
        <annotation>
          <rdf:RDF xmlns:rdf="http://www.w3.org/1999/02/22-rdf-syntax-ns#" xmlns:dc="http://purl.org/dc/elements/1.1/" xmlns:dcterms="http://purl.org/dc/terms/" xmlns:vCard="http://www.w3.org/2001/vcard-rdf/3.0#" xmlns:bqbiol="http://biomodels.net/biology-qualifiers/" xmlns:bqmodel="http://biomodels.net/model-qualifiers/">
            <rdf:Description rdf:about="#ascb__L_e">
              <bqbiol:is>
                <rdf:Bag>
                  <rdf:li rdf:resource="http://identifiers.org/cas/50-81-7"/>
                  <rdf:li rdf:resource="http://identifiers.org/3dmet/B01147"/>
                  <rdf:li rdf:resource="http://identifiers.org/pubchem.substance/3372"/>
                </rdf:Bag>
              </bqbiol:is>
            </rdf:Description>
          </rdf:RDF>
        </annotation>
      </species>
      <species metaid="rib__D_e" id="rib__D_e" name="D-Ribose[e]" compartment="Extra_organism" substanceUnits="substance" hasOnlySubstanceUnits="false" boundaryCondition="false" constant="false" fbc:charge="0">
        <annotation>
          <rdf:RDF xmlns:rdf="http://www.w3.org/1999/02/22-rdf-syntax-ns#" xmlns:dc="http://purl.org/dc/elements/1.1/" xmlns:dcterms="http://purl.org/dc/terms/" xmlns:vCard="http://www.w3.org/2001/vcard-rdf/3.0#" xmlns:bqbiol="http://biomodels.net/biology-qualifiers/" xmlns:bqmodel="http://biomodels.net/model-qualifiers/">
            <rdf:Description rdf:about="#rib__D_e">
              <bqbiol:is>
                <rdf:Bag>
                  <rdf:li rdf:resource="http://identifiers.org/obo.chebi/CHEBI%3A16988"/>
                </rdf:Bag>
              </bqbiol:is>
            </rdf:Description>
          </rdf:RDF>
        </annotation>
      </species>
      <species metaid="val__L_e" id="val__L_e" name="L-Valine[e]" compartment="Extra_organism" substanceUnits="substance" hasOnlySubstanceUnits="false" boundaryCondition="false" constant="false" fbc:charge="0">
        <annotation>
          <rdf:RDF xmlns:rdf="http://www.w3.org/1999/02/22-rdf-syntax-ns#" xmlns:dc="http://purl.org/dc/elements/1.1/" xmlns:dcterms="http://purl.org/dc/terms/" xmlns:vCard="http://www.w3.org/2001/vcard-rdf/3.0#" xmlns:bqbiol="http://biomodels.net/biology-qualifiers/" xmlns:bqmodel="http://biomodels.net/model-qualifiers/">
            <rdf:Description rdf:about="#val__L_e">
              <bqbiol:is>
                <rdf:Bag>
                  <rdf:li rdf:resource="http://identifiers.org/cas/72-18-4"/>
                  <rdf:li rdf:resource="http://identifiers.org/3dmet/B00054"/>
                  <rdf:li rdf:resource="http://identifiers.org/obo.chebi/CHEBI%3A16414"/>
                  <rdf:li rdf:resource="http://identifiers.org/kegg.compound/C00183"/>
                  <rdf:li rdf:resource="http://identifiers.org/pubchem.substance/3483"/>
                </rdf:Bag>
              </bqbiol:is>
            </rdf:Description>
          </rdf:RDF>
        </annotation>
      </species>
      <species metaid="ala__L_e" id="ala__L_e" name="L-Alanine[e]" compartment="Extra_organism" substanceUnits="substance" hasOnlySubstanceUnits="false" boundaryCondition="false" constant="false" fbc:charge="0">
        <annotation>
          <rdf:RDF xmlns:rdf="http://www.w3.org/1999/02/22-rdf-syntax-ns#" xmlns:dc="http://purl.org/dc/elements/1.1/" xmlns:dcterms="http://purl.org/dc/terms/" xmlns:vCard="http://www.w3.org/2001/vcard-rdf/3.0#" xmlns:bqbiol="http://biomodels.net/biology-qualifiers/" xmlns:bqmodel="http://biomodels.net/model-qualifiers/">
            <rdf:Description rdf:about="#ala__L_e">
              <bqbiol:is>
                <rdf:Bag>
                  <rdf:li rdf:resource="http://identifiers.org/cas/56-41-7"/>
                  <rdf:li rdf:resource="http://identifiers.org/3dmet/B00011"/>
                  <rdf:li rdf:resource="http://identifiers.org/obo.chebi/CHEBI%3A16977"/>
                  <rdf:li rdf:resource="http://identifiers.org/kegg.compound/C00041"/>
                  <rdf:li rdf:resource="http://identifiers.org/pubchem.substance/3343"/>
                </rdf:Bag>
              </bqbiol:is>
            </rdf:Description>
          </rdf:RDF>
        </annotation>
      </species>
      <species metaid="co2_e" id="co2_e" name="CO2[e]" compartment="Extra_organism" substanceUnits="substance" hasOnlySubstanceUnits="false" boundaryCondition="false" constant="false" fbc:charge="0">
        <annotation>
          <rdf:RDF xmlns:rdf="http://www.w3.org/1999/02/22-rdf-syntax-ns#" xmlns:dc="http://purl.org/dc/elements/1.1/" xmlns:dcterms="http://purl.org/dc/terms/" xmlns:vCard="http://www.w3.org/2001/vcard-rdf/3.0#" xmlns:bqbiol="http://biomodels.net/biology-qualifiers/" xmlns:bqmodel="http://biomodels.net/model-qualifiers/">
            <rdf:Description rdf:about="#co2_e">
              <bqbiol:is>
                <rdf:Bag>
                  <rdf:li rdf:resource="http://identifiers.org/cas/124-38-9"/>
                  <rdf:li rdf:resource="http://identifiers.org/3dmet/B01131"/>
                  <rdf:li rdf:resource="http://identifiers.org/obo.chebi/CHEBI%3A16526"/>
                  <rdf:li rdf:resource="http://identifiers.org/kegg.compound/C00011"/>
                  <rdf:li rdf:resource="http://identifiers.org/pubchem.substance/3313"/>
                </rdf:Bag>
              </bqbiol:is>
            </rdf:Description>
          </rdf:RDF>
        </annotation>
      </species>
      <species metaid="pydx_e" id="pydx_e" name="Pyridoxal[e]" compartment="Extra_organism" substanceUnits="substance" hasOnlySubstanceUnits="false" boundaryCondition="false" constant="false" fbc:charge="0">
        <annotation>
          <rdf:RDF xmlns:rdf="http://www.w3.org/1999/02/22-rdf-syntax-ns#" xmlns:dc="http://purl.org/dc/elements/1.1/" xmlns:dcterms="http://purl.org/dc/terms/" xmlns:vCard="http://www.w3.org/2001/vcard-rdf/3.0#" xmlns:bqbiol="http://biomodels.net/biology-qualifiers/" xmlns:bqmodel="http://biomodels.net/model-qualifiers/">
            <rdf:Description rdf:about="#pydx_e">
              <bqbiol:is>
                <rdf:Bag>
                  <rdf:li rdf:resource="http://identifiers.org/cas/66-72-8"/>
                  <rdf:li rdf:resource="http://identifiers.org/3dmet/B00072"/>
                  <rdf:li rdf:resource="http://identifiers.org/obo.chebi/CHEBI%3A17310"/>
                  <rdf:li rdf:resource="http://identifiers.org/kegg.compound/C00250"/>
                  <rdf:li rdf:resource="http://identifiers.org/pubchem.substance/3549"/>
                </rdf:Bag>
              </bqbiol:is>
            </rdf:Description>
          </rdf:RDF>
        </annotation>
      </species>
      <species metaid="glyc3p_e" id="glyc3p_e" name="Glycerol 3-phosphate[e]" compartment="Extra_organism" substanceUnits="substance" hasOnlySubstanceUnits="false" boundaryCondition="false" constant="false" fbc:charge="-2">
        <annotation>
          <rdf:RDF xmlns:rdf="http://www.w3.org/1999/02/22-rdf-syntax-ns#" xmlns:dc="http://purl.org/dc/elements/1.1/" xmlns:dcterms="http://purl.org/dc/terms/" xmlns:vCard="http://www.w3.org/2001/vcard-rdf/3.0#" xmlns:bqbiol="http://biomodels.net/biology-qualifiers/" xmlns:bqmodel="http://biomodels.net/model-qualifiers/">
            <rdf:Description rdf:about="#glyc3p_e">
              <bqbiol:is>
                <rdf:Bag>
                  <rdf:li rdf:resource="http://identifiers.org/cas/17989-41-2"/>
                  <rdf:li rdf:resource="http://identifiers.org/3dmet/B01157"/>
                  <rdf:li rdf:resource="http://identifiers.org/obo.chebi/CHEBI%3A15978"/>
                  <rdf:li rdf:resource="http://identifiers.org/kegg.compound/C00093"/>
                  <rdf:li rdf:resource="http://identifiers.org/pubchem.substance/3393"/>
                </rdf:Bag>
              </bqbiol:is>
            </rdf:Description>
          </rdf:RDF>
        </annotation>
      </species>
      <species metaid="ptth_e" id="ptth_e" name="Pantetheine[e]" compartment="Extra_organism" substanceUnits="substance" hasOnlySubstanceUnits="false" boundaryCondition="false" constant="false" fbc:charge="0">
        <annotation>
          <rdf:RDF xmlns:rdf="http://www.w3.org/1999/02/22-rdf-syntax-ns#" xmlns:dc="http://purl.org/dc/elements/1.1/" xmlns:dcterms="http://purl.org/dc/terms/" xmlns:vCard="http://www.w3.org/2001/vcard-rdf/3.0#" xmlns:bqbiol="http://biomodels.net/biology-qualifiers/" xmlns:bqmodel="http://biomodels.net/model-qualifiers/">
            <rdf:Description rdf:about="#ptth_e">
              <bqbiol:is>
                <rdf:Bag>
                  <rdf:li rdf:resource="http://identifiers.org/cas/496-65-1"/>
                  <rdf:li rdf:resource="http://identifiers.org/3dmet/B00185"/>
                  <rdf:li rdf:resource="http://identifiers.org/obo.chebi/CHEBI%3A16753"/>
                  <rdf:li rdf:resource="http://identifiers.org/kegg.compound/C00831"/>
                  <rdf:li rdf:resource="http://identifiers.org/pubchem.substance/4089"/>
                </rdf:Bag>
              </bqbiol:is>
            </rdf:Description>
          </rdf:RDF>
        </annotation>
      </species>
      <species metaid="ac_e" id="ac_e" name="Acetate[e]" compartment="Extra_organism" substanceUnits="substance" hasOnlySubstanceUnits="false" boundaryCondition="false" constant="false" fbc:charge="-1">
        <annotation>
          <rdf:RDF xmlns:rdf="http://www.w3.org/1999/02/22-rdf-syntax-ns#" xmlns:dc="http://purl.org/dc/elements/1.1/" xmlns:dcterms="http://purl.org/dc/terms/" xmlns:vCard="http://www.w3.org/2001/vcard-rdf/3.0#" xmlns:bqbiol="http://biomodels.net/biology-qualifiers/" xmlns:bqmodel="http://biomodels.net/model-qualifiers/">
            <rdf:Description rdf:about="#ac_e">
              <bqbiol:is>
                <rdf:Bag>
                  <rdf:li rdf:resource="http://identifiers.org/cas/64-19-7"/>
                  <rdf:li rdf:resource="http://identifiers.org/3dmet/B00009"/>
                  <rdf:li rdf:resource="http://identifiers.org/obo.chebi/CHEBI%3A15366"/>
                  <rdf:li rdf:resource="http://identifiers.org/kegg.compound/C00033"/>
                  <rdf:li rdf:resource="http://identifiers.org/pubchem.substance/3335"/>
                </rdf:Bag>
              </bqbiol:is>
            </rdf:Description>
          </rdf:RDF>
        </annotation>
      </species>
      <species metaid="h_e" id="h_e" name="H+[e]" compartment="Extra_organism" substanceUnits="substance" hasOnlySubstanceUnits="false" boundaryCondition="false" constant="false" fbc:charge="1">
        <annotation>
          <rdf:RDF xmlns:rdf="http://www.w3.org/1999/02/22-rdf-syntax-ns#" xmlns:dc="http://purl.org/dc/elements/1.1/" xmlns:dcterms="http://purl.org/dc/terms/" xmlns:vCard="http://www.w3.org/2001/vcard-rdf/3.0#" xmlns:bqbiol="http://biomodels.net/biology-qualifiers/" xmlns:bqmodel="http://biomodels.net/model-qualifiers/">
            <rdf:Description rdf:about="#h_e">
              <bqbiol:is>
                <rdf:Bag>
                  <rdf:li rdf:resource="http://identifiers.org/obo.chebi/CHEBI%3A15378"/>
                  <rdf:li rdf:resource="http://identifiers.org/pubchem.substance/3380"/>
                </rdf:Bag>
              </bqbiol:is>
            </rdf:Description>
          </rdf:RDF>
        </annotation>
      </species>
      <species metaid="arg__L_e" id="arg__L_e" name="L-Arginine[e]" compartment="Extra_organism" substanceUnits="substance" hasOnlySubstanceUnits="false" boundaryCondition="false" constant="false" fbc:charge="1">
        <annotation>
          <rdf:RDF xmlns:rdf="http://www.w3.org/1999/02/22-rdf-syntax-ns#" xmlns:dc="http://purl.org/dc/elements/1.1/" xmlns:dcterms="http://purl.org/dc/terms/" xmlns:vCard="http://www.w3.org/2001/vcard-rdf/3.0#" xmlns:bqbiol="http://biomodels.net/biology-qualifiers/" xmlns:bqmodel="http://biomodels.net/model-qualifiers/">
            <rdf:Description rdf:about="#arg__L_e">
              <bqbiol:is>
                <rdf:Bag>
                  <rdf:li rdf:resource="http://identifiers.org/cas/74-79-3"/>
                  <rdf:li rdf:resource="http://identifiers.org/3dmet/B01143"/>
                  <rdf:li rdf:resource="http://identifiers.org/obo.chebi/CHEBI%3A16467"/>
                  <rdf:li rdf:resource="http://identifiers.org/kegg.compound/C00062"/>
                  <rdf:li rdf:resource="http://identifiers.org/pubchem.substance/3362"/>
                </rdf:Bag>
              </bqbiol:is>
            </rdf:Description>
          </rdf:RDF>
        </annotation>
      </species>
      <species metaid="lys__L_e" id="lys__L_e" name="L-Lysine[e]" compartment="Extra_organism" substanceUnits="substance" hasOnlySubstanceUnits="false" boundaryCondition="false" constant="false" fbc:charge="1">
        <annotation>
          <rdf:RDF xmlns:rdf="http://www.w3.org/1999/02/22-rdf-syntax-ns#" xmlns:dc="http://purl.org/dc/elements/1.1/" xmlns:dcterms="http://purl.org/dc/terms/" xmlns:vCard="http://www.w3.org/2001/vcard-rdf/3.0#" xmlns:bqbiol="http://biomodels.net/biology-qualifiers/" xmlns:bqmodel="http://biomodels.net/model-qualifiers/">
            <rdf:Description rdf:about="#lys__L_e">
              <bqbiol:is>
                <rdf:Bag>
                  <rdf:li rdf:resource="http://identifiers.org/cas/56-87-1"/>
                  <rdf:li rdf:resource="http://identifiers.org/3dmet/B00013"/>
                  <rdf:li rdf:resource="http://identifiers.org/obo.chebi/CHEBI%3A18019"/>
                  <rdf:li rdf:resource="http://identifiers.org/kegg.compound/C00047"/>
                  <rdf:li rdf:resource="http://identifiers.org/pubchem.substance/3349"/>
                </rdf:Bag>
              </bqbiol:is>
            </rdf:Description>
          </rdf:RDF>
        </annotation>
      </species>
      <species metaid="nac_e" id="nac_e" name="Nicotinate[e]" compartment="Extra_organism" substanceUnits="substance" hasOnlySubstanceUnits="false" boundaryCondition="false" constant="false" fbc:charge="-1">
        <annotation>
          <rdf:RDF xmlns:rdf="http://www.w3.org/1999/02/22-rdf-syntax-ns#" xmlns:dc="http://purl.org/dc/elements/1.1/" xmlns:dcterms="http://purl.org/dc/terms/" xmlns:vCard="http://www.w3.org/2001/vcard-rdf/3.0#" xmlns:bqbiol="http://biomodels.net/biology-qualifiers/" xmlns:bqmodel="http://biomodels.net/model-qualifiers/">
            <rdf:Description rdf:about="#nac_e">
              <bqbiol:is>
                <rdf:Bag>
                  <rdf:li rdf:resource="http://identifiers.org/cas/59-67-6"/>
                  <rdf:li rdf:resource="http://identifiers.org/3dmet/B00073"/>
                  <rdf:li rdf:resource="http://identifiers.org/obo.chebi/CHEBI%3A15940"/>
                  <rdf:li rdf:resource="http://identifiers.org/kegg.compound/C00253"/>
                  <rdf:li rdf:resource="http://identifiers.org/pubchem.substance/3552"/>
                </rdf:Bag>
              </bqbiol:is>
            </rdf:Description>
          </rdf:RDF>
        </annotation>
      </species>
      <species metaid="phe__L_e" id="phe__L_e" name="L-Phenylalanine[e]" compartment="Extra_organism" substanceUnits="substance" hasOnlySubstanceUnits="false" boundaryCondition="false" constant="false" fbc:charge="0">
        <annotation>
          <rdf:RDF xmlns:rdf="http://www.w3.org/1999/02/22-rdf-syntax-ns#" xmlns:dc="http://purl.org/dc/elements/1.1/" xmlns:dcterms="http://purl.org/dc/terms/" xmlns:vCard="http://www.w3.org/2001/vcard-rdf/3.0#" xmlns:bqbiol="http://biomodels.net/biology-qualifiers/" xmlns:bqmodel="http://biomodels.net/model-qualifiers/">
            <rdf:Description rdf:about="#phe__L_e">
              <bqbiol:is>
                <rdf:Bag>
                  <rdf:li rdf:resource="http://identifiers.org/cas/63-91-2"/>
                  <rdf:li rdf:resource="http://identifiers.org/3dmet/B01151"/>
                  <rdf:li rdf:resource="http://identifiers.org/obo.chebi/CHEBI%3A17295"/>
                  <rdf:li rdf:resource="http://identifiers.org/kegg.compound/C00079"/>
                  <rdf:li rdf:resource="http://identifiers.org/pubchem.substance/3379"/>
                </rdf:Bag>
              </bqbiol:is>
            </rdf:Description>
          </rdf:RDF>
        </annotation>
      </species>
      <species metaid="gua_e" id="gua_e" name="Guanine[e]" compartment="Extra_organism" substanceUnits="substance" hasOnlySubstanceUnits="false" boundaryCondition="false" constant="false" fbc:charge="0">
        <annotation>
          <rdf:RDF xmlns:rdf="http://www.w3.org/1999/02/22-rdf-syntax-ns#" xmlns:dc="http://purl.org/dc/elements/1.1/" xmlns:dcterms="http://purl.org/dc/terms/" xmlns:vCard="http://www.w3.org/2001/vcard-rdf/3.0#" xmlns:bqbiol="http://biomodels.net/biology-qualifiers/" xmlns:bqmodel="http://biomodels.net/model-qualifiers/">
            <rdf:Description rdf:about="#gua_e">
              <bqbiol:is>
                <rdf:Bag>
                  <rdf:li rdf:resource="http://identifiers.org/cas/73-40-5"/>
                  <rdf:li rdf:resource="http://identifiers.org/3dmet/B00067"/>
                  <rdf:li rdf:resource="http://identifiers.org/obo.chebi/CHEBI%3A16235"/>
                  <rdf:li rdf:resource="http://identifiers.org/kegg.compound/C00242"/>
                  <rdf:li rdf:resource="http://identifiers.org/pubchem.substance/3541"/>
                </rdf:Bag>
              </bqbiol:is>
            </rdf:Description>
          </rdf:RDF>
        </annotation>
      </species>
      <species metaid="met__L_e" id="met__L_e" name="L-Methionine[e]" compartment="Extra_organism" substanceUnits="substance" hasOnlySubstanceUnits="false" boundaryCondition="false" constant="false" fbc:charge="0">
        <annotation>
          <rdf:RDF xmlns:rdf="http://www.w3.org/1999/02/22-rdf-syntax-ns#" xmlns:dc="http://purl.org/dc/elements/1.1/" xmlns:dcterms="http://purl.org/dc/terms/" xmlns:vCard="http://www.w3.org/2001/vcard-rdf/3.0#" xmlns:bqbiol="http://biomodels.net/biology-qualifiers/" xmlns:bqmodel="http://biomodels.net/model-qualifiers/">
            <rdf:Description rdf:about="#met__L_e">
              <bqbiol:is>
                <rdf:Bag>
                  <rdf:li rdf:resource="http://identifiers.org/cas/63-68-3"/>
                  <rdf:li rdf:resource="http://identifiers.org/3dmet/B01148"/>
                  <rdf:li rdf:resource="http://identifiers.org/obo.chebi/CHEBI%3A16643"/>
                  <rdf:li rdf:resource="http://identifiers.org/kegg.compound/C00073"/>
                  <rdf:li rdf:resource="http://identifiers.org/pubchem.substance/3373"/>
                </rdf:Bag>
              </bqbiol:is>
            </rdf:Description>
          </rdf:RDF>
        </annotation>
      </species>
      <species metaid="asp__L_e" id="asp__L_e" name="L-Aspartate[e]" compartment="Extra_organism" substanceUnits="substance" hasOnlySubstanceUnits="false" boundaryCondition="false" constant="false" fbc:charge="-1">
        <annotation>
          <rdf:RDF xmlns:rdf="http://www.w3.org/1999/02/22-rdf-syntax-ns#" xmlns:dc="http://purl.org/dc/elements/1.1/" xmlns:dcterms="http://purl.org/dc/terms/" xmlns:vCard="http://www.w3.org/2001/vcard-rdf/3.0#" xmlns:bqbiol="http://biomodels.net/biology-qualifiers/" xmlns:bqmodel="http://biomodels.net/model-qualifiers/">
            <rdf:Description rdf:about="#asp__L_e">
              <bqbiol:is>
                <rdf:Bag>
                  <rdf:li rdf:resource="http://identifiers.org/cas/56-84-8"/>
                  <rdf:li rdf:resource="http://identifiers.org/3dmet/B00015"/>
                  <rdf:li rdf:resource="http://identifiers.org/obo.chebi/CHEBI%3A17053"/>
                  <rdf:li rdf:resource="http://identifiers.org/kegg.compound/C00049"/>
                  <rdf:li rdf:resource="http://identifiers.org/pubchem.substance/3351"/>
                </rdf:Bag>
              </bqbiol:is>
            </rdf:Description>
          </rdf:RDF>
        </annotation>
      </species>
      <species metaid="gln__L_e" id="gln__L_e" name="L-Glutamine[e]" compartment="Extra_organism" substanceUnits="substance" hasOnlySubstanceUnits="false" boundaryCondition="false" constant="false" fbc:charge="0">
        <annotation>
          <rdf:RDF xmlns:rdf="http://www.w3.org/1999/02/22-rdf-syntax-ns#" xmlns:dc="http://purl.org/dc/elements/1.1/" xmlns:dcterms="http://purl.org/dc/terms/" xmlns:vCard="http://www.w3.org/2001/vcard-rdf/3.0#" xmlns:bqbiol="http://biomodels.net/biology-qualifiers/" xmlns:bqmodel="http://biomodels.net/model-qualifiers/">
            <rdf:Description rdf:about="#gln__L_e">
              <bqbiol:is>
                <rdf:Bag>
                  <rdf:li rdf:resource="http://identifiers.org/cas/56-85-9"/>
                  <rdf:li rdf:resource="http://identifiers.org/3dmet/B00017"/>
                  <rdf:li rdf:resource="http://identifiers.org/obo.chebi/CHEBI%3A18050"/>
                  <rdf:li rdf:resource="http://identifiers.org/kegg.compound/C00064"/>
                  <rdf:li rdf:resource="http://identifiers.org/pubchem.substance/3364"/>
                </rdf:Bag>
              </bqbiol:is>
            </rdf:Description>
          </rdf:RDF>
        </annotation>
      </species>
      <species metaid="orn_e" id="orn_e" name="Ornithine[e]" compartment="Extra_organism" substanceUnits="substance" hasOnlySubstanceUnits="false" boundaryCondition="false" constant="false" fbc:charge="1">
        <annotation>
          <rdf:RDF xmlns:rdf="http://www.w3.org/1999/02/22-rdf-syntax-ns#" xmlns:dc="http://purl.org/dc/elements/1.1/" xmlns:dcterms="http://purl.org/dc/terms/" xmlns:vCard="http://www.w3.org/2001/vcard-rdf/3.0#" xmlns:bqbiol="http://biomodels.net/biology-qualifiers/" xmlns:bqmodel="http://biomodels.net/model-qualifiers/">
            <rdf:Description rdf:about="#orn_e">
              <bqbiol:is>
                <rdf:Bag>
                  <rdf:li rdf:resource="http://identifiers.org/3dmet/B00020"/>
                  <rdf:li rdf:resource="http://identifiers.org/kegg.compound/C00077"/>
                  <rdf:li rdf:resource="http://identifiers.org/obo.chebi/CHEBI%3A15729"/>
                  <rdf:li rdf:resource="http://identifiers.org/pubchem.substance/3377"/>
                </rdf:Bag>
              </bqbiol:is>
            </rdf:Description>
          </rdf:RDF>
        </annotation>
      </species>
      <species metaid="tyr__L_e" id="tyr__L_e" name="L-Tyrosine[e]" compartment="Extra_organism" substanceUnits="substance" hasOnlySubstanceUnits="false" boundaryCondition="false" constant="false" fbc:charge="0">
        <annotation>
          <rdf:RDF xmlns:rdf="http://www.w3.org/1999/02/22-rdf-syntax-ns#" xmlns:dc="http://purl.org/dc/elements/1.1/" xmlns:dcterms="http://purl.org/dc/terms/" xmlns:vCard="http://www.w3.org/2001/vcard-rdf/3.0#" xmlns:bqbiol="http://biomodels.net/biology-qualifiers/" xmlns:bqmodel="http://biomodels.net/model-qualifiers/">
            <rdf:Description rdf:about="#tyr__L_e">
              <bqbiol:is>
                <rdf:Bag>
                  <rdf:li rdf:resource="http://identifiers.org/cas/60-18-4"/>
                  <rdf:li rdf:resource="http://identifiers.org/3dmet/B01154"/>
                  <rdf:li rdf:resource="http://identifiers.org/obo.chebi/CHEBI%3A17895"/>
                  <rdf:li rdf:resource="http://identifiers.org/kegg.compound/C00082"/>
                  <rdf:li rdf:resource="http://identifiers.org/pubchem.substance/3382"/>
                </rdf:Bag>
              </bqbiol:is>
            </rdf:Description>
          </rdf:RDF>
        </annotation>
      </species>
      <species metaid="mnl_e" id="mnl_e" name="D-Mannitol[e]" compartment="Extra_organism" substanceUnits="substance" hasOnlySubstanceUnits="false" boundaryCondition="false" constant="false" fbc:charge="0">
        <annotation>
          <rdf:RDF xmlns:rdf="http://www.w3.org/1999/02/22-rdf-syntax-ns#" xmlns:dc="http://purl.org/dc/elements/1.1/" xmlns:dcterms="http://purl.org/dc/terms/" xmlns:vCard="http://www.w3.org/2001/vcard-rdf/3.0#" xmlns:bqbiol="http://biomodels.net/biology-qualifiers/" xmlns:bqmodel="http://biomodels.net/model-qualifiers/">
            <rdf:Description rdf:about="#mnl_e">
              <bqbiol:is>
                <rdf:Bag>
                  <rdf:li rdf:resource="http://identifiers.org/cas/69-65-8"/>
                  <rdf:li rdf:resource="http://identifiers.org/3dmet/B04676"/>
                  <rdf:li rdf:resource="http://identifiers.org/obo.chebi/CHEBI%3A16899"/>
                  <rdf:li rdf:resource="http://identifiers.org/kegg.compound/C00392"/>
                  <rdf:li rdf:resource="http://identifiers.org/pubchem.substance/3682"/>
                </rdf:Bag>
              </bqbiol:is>
            </rdf:Description>
          </rdf:RDF>
        </annotation>
      </species>
      <species metaid="fol_e" id="fol_e" name="Folate[e]" compartment="Extra_organism" substanceUnits="substance" hasOnlySubstanceUnits="false" boundaryCondition="false" constant="false" fbc:charge="0">
        <annotation>
          <rdf:RDF xmlns:rdf="http://www.w3.org/1999/02/22-rdf-syntax-ns#" xmlns:dc="http://purl.org/dc/elements/1.1/" xmlns:dcterms="http://purl.org/dc/terms/" xmlns:vCard="http://www.w3.org/2001/vcard-rdf/3.0#" xmlns:bqbiol="http://biomodels.net/biology-qualifiers/" xmlns:bqmodel="http://biomodels.net/model-qualifiers/">
            <rdf:Description rdf:about="#fol_e">
              <bqbiol:is>
                <rdf:Bag>
                  <rdf:li rdf:resource="http://identifiers.org/cas/59-30-3"/>
                  <rdf:li rdf:resource="http://identifiers.org/3dmet/B01273"/>
                  <rdf:li rdf:resource="http://identifiers.org/obo.chebi/CHEBI%3A27470"/>
                  <rdf:li rdf:resource="http://identifiers.org/kegg.compound/C00504"/>
                  <rdf:li rdf:resource="http://identifiers.org/pubchem.substance/3787"/>
                </rdf:Bag>
              </bqbiol:is>
            </rdf:Description>
          </rdf:RDF>
        </annotation>
      </species>
      <species metaid="asn__L_e" id="asn__L_e" name="L-Asparagine[e]" compartment="Extra_organism" substanceUnits="substance" hasOnlySubstanceUnits="false" boundaryCondition="false" constant="false" fbc:charge="0">
        <annotation>
          <rdf:RDF xmlns:rdf="http://www.w3.org/1999/02/22-rdf-syntax-ns#" xmlns:dc="http://purl.org/dc/elements/1.1/" xmlns:dcterms="http://purl.org/dc/terms/" xmlns:vCard="http://www.w3.org/2001/vcard-rdf/3.0#" xmlns:bqbiol="http://biomodels.net/biology-qualifiers/" xmlns:bqmodel="http://biomodels.net/model-qualifiers/">
            <rdf:Description rdf:about="#asn__L_e">
              <bqbiol:is>
                <rdf:Bag>
                  <rdf:li rdf:resource="http://identifiers.org/cas/70-47-3"/>
                  <rdf:li rdf:resource="http://identifiers.org/3dmet/B00043"/>
                  <rdf:li rdf:resource="http://identifiers.org/obo.chebi/CHEBI%3A17196"/>
                  <rdf:li rdf:resource="http://identifiers.org/kegg.compound/C00152"/>
                  <rdf:li rdf:resource="http://identifiers.org/pubchem.substance/3452"/>
                </rdf:Bag>
              </bqbiol:is>
            </rdf:Description>
          </rdf:RDF>
        </annotation>
      </species>
      <species metaid="h2o_e" id="h2o_e" name="H2O[e]" compartment="Extra_organism" substanceUnits="substance" hasOnlySubstanceUnits="false" boundaryCondition="false" constant="false" fbc:charge="0">
        <annotation>
          <rdf:RDF xmlns:rdf="http://www.w3.org/1999/02/22-rdf-syntax-ns#" xmlns:dc="http://purl.org/dc/elements/1.1/" xmlns:dcterms="http://purl.org/dc/terms/" xmlns:vCard="http://www.w3.org/2001/vcard-rdf/3.0#" xmlns:bqbiol="http://biomodels.net/biology-qualifiers/" xmlns:bqmodel="http://biomodels.net/model-qualifiers/">
            <rdf:Description rdf:about="#h2o_e">
              <bqbiol:is>
                <rdf:Bag>
                  <rdf:li rdf:resource="http://identifiers.org/3dmet/B01124"/>
                  <rdf:li rdf:resource="http://identifiers.org/obo.chebi/CHEBI%3A15377"/>
                  <rdf:li rdf:resource="http://identifiers.org/kegg.compound/C00001"/>
                  <rdf:li rdf:resource="http://identifiers.org/pubchem.substance/3303"/>
                </rdf:Bag>
              </bqbiol:is>
            </rdf:Description>
          </rdf:RDF>
        </annotation>
      </species>
      <species metaid="biomass_e" id="biomass_e" name="Biomass[e]" compartment="Extra_organism" substanceUnits="substance" hasOnlySubstanceUnits="false" boundaryCondition="false" constant="false" fbc:charge="0"/>
      <species metaid="thm_e" id="thm_e" name="Thiamin[e]" compartment="Extra_organism" substanceUnits="substance" hasOnlySubstanceUnits="false" boundaryCondition="false" constant="false" fbc:charge="1">
        <annotation>
          <rdf:RDF xmlns:rdf="http://www.w3.org/1999/02/22-rdf-syntax-ns#" xmlns:dc="http://purl.org/dc/elements/1.1/" xmlns:dcterms="http://purl.org/dc/terms/" xmlns:vCard="http://www.w3.org/2001/vcard-rdf/3.0#" xmlns:bqbiol="http://biomodels.net/biology-qualifiers/" xmlns:bqmodel="http://biomodels.net/model-qualifiers/">
            <rdf:Description rdf:about="#thm_e">
              <bqbiol:is>
                <rdf:Bag>
                  <rdf:li rdf:resource="http://identifiers.org/3dmet/B00096"/>
                  <rdf:li rdf:resource="http://identifiers.org/obo.chebi/CHEBI%3A18385"/>
                  <rdf:li rdf:resource="http://identifiers.org/kegg.compound/C00378"/>
                  <rdf:li rdf:resource="http://identifiers.org/pubchem.substance/3668"/>
                </rdf:Bag>
              </bqbiol:is>
            </rdf:Description>
          </rdf:RDF>
        </annotation>
      </species>
      <species metaid="cys__L_e" id="cys__L_e" name="L-Cysteine[e]" compartment="Extra_organism" substanceUnits="substance" hasOnlySubstanceUnits="false" boundaryCondition="false" constant="false" fbc:charge="0">
        <annotation>
          <rdf:RDF xmlns:rdf="http://www.w3.org/1999/02/22-rdf-syntax-ns#" xmlns:dc="http://purl.org/dc/elements/1.1/" xmlns:dcterms="http://purl.org/dc/terms/" xmlns:vCard="http://www.w3.org/2001/vcard-rdf/3.0#" xmlns:bqbiol="http://biomodels.net/biology-qualifiers/" xmlns:bqmodel="http://biomodels.net/model-qualifiers/">
            <rdf:Description rdf:about="#cys__L_e">
              <bqbiol:is>
                <rdf:Bag>
                  <rdf:li rdf:resource="http://identifiers.org/cas/52-90-4"/>
                  <rdf:li rdf:resource="http://identifiers.org/3dmet/B01159"/>
                  <rdf:li rdf:resource="http://identifiers.org/obo.chebi/CHEBI%3A17561"/>
                  <rdf:li rdf:resource="http://identifiers.org/kegg.compound/C00097"/>
                  <rdf:li rdf:resource="http://identifiers.org/pubchem.substance/3397"/>
                </rdf:Bag>
              </bqbiol:is>
            </rdf:Description>
          </rdf:RDF>
        </annotation>
      </species>
      <species metaid="h2o2_e" id="h2o2_e" name="Hydrogen peroxide[e]" compartment="Extra_organism" substanceUnits="substance" hasOnlySubstanceUnits="false" boundaryCondition="false" constant="false" fbc:charge="0">
        <annotation>
          <rdf:RDF xmlns:rdf="http://www.w3.org/1999/02/22-rdf-syntax-ns#" xmlns:dc="http://purl.org/dc/elements/1.1/" xmlns:dcterms="http://purl.org/dc/terms/" xmlns:vCard="http://www.w3.org/2001/vcard-rdf/3.0#" xmlns:bqbiol="http://biomodels.net/biology-qualifiers/" xmlns:bqmodel="http://biomodels.net/model-qualifiers/">
            <rdf:Description rdf:about="#h2o2_e">
              <bqbiol:is>
                <rdf:Bag>
                  <rdf:li rdf:resource="http://identifiers.org/cas/7722-84-1"/>
                  <rdf:li rdf:resource="http://identifiers.org/obo.chebi/CHEBI%3A16240"/>
                  <rdf:li rdf:resource="http://identifiers.org/kegg.compound/C00027"/>
                  <rdf:li rdf:resource="http://identifiers.org/pubchem.substance/3329"/>
                </rdf:Bag>
              </bqbiol:is>
            </rdf:Description>
          </rdf:RDF>
        </annotation>
      </species>
      <species metaid="thr__L_e" id="thr__L_e" name="L-Threonine[e]" compartment="Extra_organism" substanceUnits="substance" hasOnlySubstanceUnits="false" boundaryCondition="false" constant="false" fbc:charge="0">
        <annotation>
          <rdf:RDF xmlns:rdf="http://www.w3.org/1999/02/22-rdf-syntax-ns#" xmlns:dc="http://purl.org/dc/elements/1.1/" xmlns:dcterms="http://purl.org/dc/terms/" xmlns:vCard="http://www.w3.org/2001/vcard-rdf/3.0#" xmlns:bqbiol="http://biomodels.net/biology-qualifiers/" xmlns:bqmodel="http://biomodels.net/model-qualifiers/">
            <rdf:Description rdf:about="#thr__L_e">
              <bqbiol:is>
                <rdf:Bag>
                  <rdf:li rdf:resource="http://identifiers.org/cas/72-19-5"/>
                  <rdf:li rdf:resource="http://identifiers.org/3dmet/B01182"/>
                  <rdf:li rdf:resource="http://identifiers.org/obo.chebi/CHEBI%3A16857"/>
                  <rdf:li rdf:resource="http://identifiers.org/kegg.compound/C00188"/>
                  <rdf:li rdf:resource="http://identifiers.org/pubchem.substance/3488"/>
                </rdf:Bag>
              </bqbiol:is>
            </rdf:Description>
          </rdf:RDF>
        </annotation>
      </species>
      <species metaid="man_e" id="man_e" name="D-Mannose[e]" compartment="Extra_organism" substanceUnits="substance" hasOnlySubstanceUnits="false" boundaryCondition="false" constant="false" fbc:charge="0">
        <annotation>
          <rdf:RDF xmlns:rdf="http://www.w3.org/1999/02/22-rdf-syntax-ns#" xmlns:dc="http://purl.org/dc/elements/1.1/" xmlns:dcterms="http://purl.org/dc/terms/" xmlns:vCard="http://www.w3.org/2001/vcard-rdf/3.0#" xmlns:bqbiol="http://biomodels.net/biology-qualifiers/" xmlns:bqmodel="http://biomodels.net/model-qualifiers/">
            <rdf:Description rdf:about="#man_e">
              <bqbiol:is>
                <rdf:Bag>
                  <rdf:li rdf:resource="http://identifiers.org/obo.chebi/CHEBI%3A16024"/>
                </rdf:Bag>
              </bqbiol:is>
            </rdf:Description>
          </rdf:RDF>
        </annotation>
      </species>
      <species metaid="dcyt_e" id="dcyt_e" name="Deoxycytidine[e]" compartment="Extra_organism" substanceUnits="substance" hasOnlySubstanceUnits="false" boundaryCondition="false" constant="false" fbc:charge="0">
        <annotation>
          <rdf:RDF xmlns:rdf="http://www.w3.org/1999/02/22-rdf-syntax-ns#" xmlns:dc="http://purl.org/dc/elements/1.1/" xmlns:dcterms="http://purl.org/dc/terms/" xmlns:vCard="http://www.w3.org/2001/vcard-rdf/3.0#" xmlns:bqbiol="http://biomodels.net/biology-qualifiers/" xmlns:bqmodel="http://biomodels.net/model-qualifiers/">
            <rdf:Description rdf:about="#dcyt_e">
              <bqbiol:is>
                <rdf:Bag>
                  <rdf:li rdf:resource="http://identifiers.org/cas/951-77-9"/>
                  <rdf:li rdf:resource="http://identifiers.org/3dmet/B01347"/>
                  <rdf:li rdf:resource="http://identifiers.org/obo.chebi/CHEBI%3A15698"/>
                  <rdf:li rdf:resource="http://identifiers.org/kegg.compound/C00881"/>
                  <rdf:li rdf:resource="http://identifiers.org/pubchem.substance/4137"/>
                </rdf:Bag>
              </bqbiol:is>
            </rdf:Description>
          </rdf:RDF>
        </annotation>
      </species>
      <species metaid="ser__L_e" id="ser__L_e" name="L-Serine[e]" compartment="Extra_organism" substanceUnits="substance" hasOnlySubstanceUnits="false" boundaryCondition="false" constant="false" fbc:charge="0">
        <annotation>
          <rdf:RDF xmlns:rdf="http://www.w3.org/1999/02/22-rdf-syntax-ns#" xmlns:dc="http://purl.org/dc/elements/1.1/" xmlns:dcterms="http://purl.org/dc/terms/" xmlns:vCard="http://www.w3.org/2001/vcard-rdf/3.0#" xmlns:bqbiol="http://biomodels.net/biology-qualifiers/" xmlns:bqmodel="http://biomodels.net/model-qualifiers/">
            <rdf:Description rdf:about="#ser__L_e">
              <bqbiol:is>
                <rdf:Bag>
                  <rdf:li rdf:resource="http://identifiers.org/cas/56-45-1"/>
                  <rdf:li rdf:resource="http://identifiers.org/3dmet/B01145"/>
                  <rdf:li rdf:resource="http://identifiers.org/obo.chebi/CHEBI%3A17115"/>
                  <rdf:li rdf:resource="http://identifiers.org/kegg.compound/C00065"/>
                  <rdf:li rdf:resource="http://identifiers.org/pubchem.substance/3365"/>
                </rdf:Bag>
              </bqbiol:is>
            </rdf:Description>
          </rdf:RDF>
        </annotation>
      </species>
      <species metaid="cytd_e" id="cytd_e" name="Cytidine[e]" compartment="Extra_organism" substanceUnits="substance" hasOnlySubstanceUnits="false" boundaryCondition="false" constant="false" fbc:charge="0">
        <annotation>
          <rdf:RDF xmlns:rdf="http://www.w3.org/1999/02/22-rdf-syntax-ns#" xmlns:dc="http://purl.org/dc/elements/1.1/" xmlns:dcterms="http://purl.org/dc/terms/" xmlns:vCard="http://www.w3.org/2001/vcard-rdf/3.0#" xmlns:bqbiol="http://biomodels.net/biology-qualifiers/" xmlns:bqmodel="http://biomodels.net/model-qualifiers/">
            <rdf:Description rdf:about="#cytd_e">
              <bqbiol:is>
                <rdf:Bag>
                  <rdf:li rdf:resource="http://identifiers.org/cas/65-46-3"/>
                  <rdf:li rdf:resource="http://identifiers.org/3dmet/B01256"/>
                  <rdf:li rdf:resource="http://identifiers.org/obo.chebi/CHEBI%3A17562"/>
                  <rdf:li rdf:resource="http://identifiers.org/kegg.compound/C00475"/>
                  <rdf:li rdf:resource="http://identifiers.org/pubchem.substance/3758"/>
                </rdf:Bag>
              </bqbiol:is>
            </rdf:Description>
          </rdf:RDF>
        </annotation>
      </species>
      <species metaid="ribflv_e" id="ribflv_e" name="Riboflavin[e]" compartment="Extra_organism" substanceUnits="substance" hasOnlySubstanceUnits="false" boundaryCondition="false" constant="false" fbc:charge="0">
        <annotation>
          <rdf:RDF xmlns:rdf="http://www.w3.org/1999/02/22-rdf-syntax-ns#" xmlns:dc="http://purl.org/dc/elements/1.1/" xmlns:dcterms="http://purl.org/dc/terms/" xmlns:vCard="http://www.w3.org/2001/vcard-rdf/3.0#" xmlns:bqbiol="http://biomodels.net/biology-qualifiers/" xmlns:bqmodel="http://biomodels.net/model-qualifiers/">
            <rdf:Description rdf:about="#ribflv_e">
              <bqbiol:is>
                <rdf:Bag>
                  <rdf:li rdf:resource="http://identifiers.org/kegg.drug/D00050"/>
                  <rdf:li rdf:resource="http://identifiers.org/cas/83-88-5"/>
                  <rdf:li rdf:resource="http://identifiers.org/3dmet/B01201"/>
                  <rdf:li rdf:resource="http://identifiers.org/kegg.compound/C00255"/>
                  <rdf:li rdf:resource="http://identifiers.org/obo.chebi/CHEBI%3A17015"/>
                  <rdf:li rdf:resource="http://identifiers.org/pubchem.substance/3554"/>
                </rdf:Bag>
              </bqbiol:is>
            </rdf:Description>
          </rdf:RDF>
        </annotation>
      </species>
      <species metaid="lac__L_e" id="lac__L_e" name="L-lactate[e]" compartment="Extra_organism" substanceUnits="substance" hasOnlySubstanceUnits="false" boundaryCondition="false" constant="false" fbc:charge="-1">
        <annotation>
          <rdf:RDF xmlns:rdf="http://www.w3.org/1999/02/22-rdf-syntax-ns#" xmlns:dc="http://purl.org/dc/elements/1.1/" xmlns:dcterms="http://purl.org/dc/terms/" xmlns:vCard="http://www.w3.org/2001/vcard-rdf/3.0#" xmlns:bqbiol="http://biomodels.net/biology-qualifiers/" xmlns:bqmodel="http://biomodels.net/model-qualifiers/">
            <rdf:Description rdf:about="#lac__L_e">
              <bqbiol:is>
                <rdf:Bag>
                  <rdf:li rdf:resource="http://identifiers.org/cas/79-33-4"/>
                  <rdf:li rdf:resource="http://identifiers.org/3dmet/B01180"/>
                  <rdf:li rdf:resource="http://identifiers.org/obo.chebi/CHEBI%3A16651"/>
                  <rdf:li rdf:resource="http://identifiers.org/pubchem.substance/3486"/>
                </rdf:Bag>
              </bqbiol:is>
            </rdf:Description>
          </rdf:RDF>
        </annotation>
      </species>
      <species metaid="glu__L_e" id="glu__L_e" name="L-Glutamate[e]" compartment="Extra_organism" substanceUnits="substance" hasOnlySubstanceUnits="false" boundaryCondition="false" constant="false" fbc:charge="-1">
        <annotation>
          <rdf:RDF xmlns:rdf="http://www.w3.org/1999/02/22-rdf-syntax-ns#" xmlns:dc="http://purl.org/dc/elements/1.1/" xmlns:dcterms="http://purl.org/dc/terms/" xmlns:vCard="http://www.w3.org/2001/vcard-rdf/3.0#" xmlns:bqbiol="http://biomodels.net/biology-qualifiers/" xmlns:bqmodel="http://biomodels.net/model-qualifiers/">
            <rdf:Description rdf:about="#glu__L_e">
              <bqbiol:is>
                <rdf:Bag>
                  <rdf:li rdf:resource="http://identifiers.org/cas/56-86-0"/>
                  <rdf:li rdf:resource="http://identifiers.org/3dmet/B00007"/>
                  <rdf:li rdf:resource="http://identifiers.org/obo.chebi/CHEBI%3A16015"/>
                  <rdf:li rdf:resource="http://identifiers.org/kegg.compound/C00025"/>
                  <rdf:li rdf:resource="http://identifiers.org/pubchem.substance/3327"/>
                </rdf:Bag>
              </bqbiol:is>
            </rdf:Description>
          </rdf:RDF>
        </annotation>
      </species>
      <species metaid="nh3_e" id="nh3_e" name="Ammonia[e]" compartment="Extra_organism" substanceUnits="substance" hasOnlySubstanceUnits="false" boundaryCondition="false" constant="false" fbc:charge="0">
        <annotation>
          <rdf:RDF xmlns:rdf="http://www.w3.org/1999/02/22-rdf-syntax-ns#" xmlns:dc="http://purl.org/dc/elements/1.1/" xmlns:dcterms="http://purl.org/dc/terms/" xmlns:vCard="http://www.w3.org/2001/vcard-rdf/3.0#" xmlns:bqbiol="http://biomodels.net/biology-qualifiers/" xmlns:bqmodel="http://biomodels.net/model-qualifiers/">
            <rdf:Description rdf:about="#nh3_e">
              <bqbiol:is>
                <rdf:Bag>
                  <rdf:li rdf:resource="http://identifiers.org/cas/7664-41-7"/>
                  <rdf:li rdf:resource="http://identifiers.org/3dmet/B00004"/>
                  <rdf:li rdf:resource="http://identifiers.org/obo.chebi/CHEBI%3A16134"/>
                  <rdf:li rdf:resource="http://identifiers.org/kegg.compound/C00014"/>
                  <rdf:li rdf:resource="http://identifiers.org/pubchem.substance/3316"/>
                </rdf:Bag>
              </bqbiol:is>
            </rdf:Description>
          </rdf:RDF>
        </annotation>
      </species>
      <species metaid="chol_e" id="chol_e" name="Choline[e]" compartment="Extra_organism" substanceUnits="substance" hasOnlySubstanceUnits="false" boundaryCondition="false" constant="false" fbc:charge="1">
        <annotation>
          <rdf:RDF xmlns:rdf="http://www.w3.org/1999/02/22-rdf-syntax-ns#" xmlns:dc="http://purl.org/dc/elements/1.1/" xmlns:dcterms="http://purl.org/dc/terms/" xmlns:vCard="http://www.w3.org/2001/vcard-rdf/3.0#" xmlns:bqbiol="http://biomodels.net/biology-qualifiers/" xmlns:bqmodel="http://biomodels.net/model-qualifiers/">
            <rdf:Description rdf:about="#chol_e">
              <bqbiol:is>
                <rdf:Bag>
                  <rdf:li rdf:resource="http://identifiers.org/cas/62-49-7"/>
                  <rdf:li rdf:resource="http://identifiers.org/3dmet/B00031"/>
                  <rdf:li rdf:resource="http://identifiers.org/obo.chebi/CHEBI%3A15354"/>
                  <rdf:li rdf:resource="http://identifiers.org/kegg.compound/C00114"/>
                  <rdf:li rdf:resource="http://identifiers.org/pubchem.substance/3414"/>
                </rdf:Bag>
              </bqbiol:is>
            </rdf:Description>
          </rdf:RDF>
        </annotation>
      </species>
      <species metaid="leu__L_e" id="leu__L_e" name="L-Leucine[e]" compartment="Extra_organism" substanceUnits="substance" hasOnlySubstanceUnits="false" boundaryCondition="false" constant="false" fbc:charge="0">
        <annotation>
          <rdf:RDF xmlns:rdf="http://www.w3.org/1999/02/22-rdf-syntax-ns#" xmlns:dc="http://purl.org/dc/elements/1.1/" xmlns:dcterms="http://purl.org/dc/terms/" xmlns:vCard="http://www.w3.org/2001/vcard-rdf/3.0#" xmlns:bqbiol="http://biomodels.net/biology-qualifiers/" xmlns:bqmodel="http://biomodels.net/model-qualifiers/">
            <rdf:Description rdf:about="#leu__L_e">
              <bqbiol:is>
                <rdf:Bag>
                  <rdf:li rdf:resource="http://identifiers.org/cas/61-90-5"/>
                  <rdf:li rdf:resource="http://identifiers.org/3dmet/B00034"/>
                  <rdf:li rdf:resource="http://identifiers.org/obo.chebi/CHEBI%3A15603"/>
                  <rdf:li rdf:resource="http://identifiers.org/kegg.compound/C00123"/>
                  <rdf:li rdf:resource="http://identifiers.org/pubchem.substance/3423"/>
                </rdf:Bag>
              </bqbiol:is>
            </rdf:Description>
          </rdf:RDF>
        </annotation>
      </species>
      <species metaid="pro__L_e" id="pro__L_e" name="L-Proline[e]" compartment="Extra_organism" substanceUnits="substance" hasOnlySubstanceUnits="false" boundaryCondition="false" constant="false" fbc:charge="0">
        <annotation>
          <rdf:RDF xmlns:rdf="http://www.w3.org/1999/02/22-rdf-syntax-ns#" xmlns:dc="http://purl.org/dc/elements/1.1/" xmlns:dcterms="http://purl.org/dc/terms/" xmlns:vCard="http://www.w3.org/2001/vcard-rdf/3.0#" xmlns:bqbiol="http://biomodels.net/biology-qualifiers/" xmlns:bqmodel="http://biomodels.net/model-qualifiers/">
            <rdf:Description rdf:about="#pro__L_e">
              <bqbiol:is>
                <rdf:Bag>
                  <rdf:li rdf:resource="http://identifiers.org/cas/147-85-3"/>
                  <rdf:li rdf:resource="http://identifiers.org/3dmet/B01173"/>
                  <rdf:li rdf:resource="http://identifiers.org/obo.chebi/CHEBI%3A17203"/>
                  <rdf:li rdf:resource="http://identifiers.org/kegg.compound/C00148"/>
                  <rdf:li rdf:resource="http://identifiers.org/pubchem.substance/3448"/>
                </rdf:Bag>
              </bqbiol:is>
            </rdf:Description>
          </rdf:RDF>
        </annotation>
      </species>
      <species metaid="thym_e" id="thym_e" name="Thymine[e]" compartment="Extra_organism" substanceUnits="substance" hasOnlySubstanceUnits="false" boundaryCondition="false" constant="false" fbc:charge="0">
        <annotation>
          <rdf:RDF xmlns:rdf="http://www.w3.org/1999/02/22-rdf-syntax-ns#" xmlns:dc="http://purl.org/dc/elements/1.1/" xmlns:dcterms="http://purl.org/dc/terms/" xmlns:vCard="http://www.w3.org/2001/vcard-rdf/3.0#" xmlns:bqbiol="http://biomodels.net/biology-qualifiers/" xmlns:bqmodel="http://biomodels.net/model-qualifiers/">
            <rdf:Description rdf:about="#thym_e">
              <bqbiol:is>
                <rdf:Bag>
                  <rdf:li rdf:resource="http://identifiers.org/cas/65-71-4"/>
                  <rdf:li rdf:resource="http://identifiers.org/3dmet/B00051"/>
                  <rdf:li rdf:resource="http://identifiers.org/obo.chebi/CHEBI%3A17821"/>
                  <rdf:li rdf:resource="http://identifiers.org/kegg.compound/C00178"/>
                  <rdf:li rdf:resource="http://identifiers.org/pubchem.substance/3478"/>
                </rdf:Bag>
              </bqbiol:is>
            </rdf:Description>
          </rdf:RDF>
        </annotation>
      </species>
      <species metaid="pi_e" id="pi_e" name="Phosphate[e]" compartment="Extra_organism" substanceUnits="substance" hasOnlySubstanceUnits="false" boundaryCondition="false" constant="false" fbc:charge="-2">
        <annotation>
          <rdf:RDF xmlns:rdf="http://www.w3.org/1999/02/22-rdf-syntax-ns#" xmlns:dc="http://purl.org/dc/elements/1.1/" xmlns:dcterms="http://purl.org/dc/terms/" xmlns:vCard="http://www.w3.org/2001/vcard-rdf/3.0#" xmlns:bqbiol="http://biomodels.net/biology-qualifiers/" xmlns:bqmodel="http://biomodels.net/model-qualifiers/">
            <rdf:Description rdf:about="#pi_e">
              <bqbiol:is>
                <rdf:Bag>
                  <rdf:li rdf:resource="http://identifiers.org/cas/7664-38-2"/>
                  <rdf:li rdf:resource="http://identifiers.org/3dmet/B00002"/>
                  <rdf:li rdf:resource="http://identifiers.org/pubchem.substance/3311"/>
                </rdf:Bag>
              </bqbiol:is>
            </rdf:Description>
          </rdf:RDF>
        </annotation>
      </species>
      <species metaid="glyc_e" id="glyc_e" name="Glycerol[e]" compartment="Extra_organism" substanceUnits="substance" hasOnlySubstanceUnits="false" boundaryCondition="false" constant="false" fbc:charge="0">
        <annotation>
          <rdf:RDF xmlns:rdf="http://www.w3.org/1999/02/22-rdf-syntax-ns#" xmlns:dc="http://purl.org/dc/elements/1.1/" xmlns:dcterms="http://purl.org/dc/terms/" xmlns:vCard="http://www.w3.org/2001/vcard-rdf/3.0#" xmlns:bqbiol="http://biomodels.net/biology-qualifiers/" xmlns:bqmodel="http://biomodels.net/model-qualifiers/">
            <rdf:Description rdf:about="#glyc_e">
              <bqbiol:is>
                <rdf:Bag>
                  <rdf:li rdf:resource="http://identifiers.org/cas/56-81-5"/>
                  <rdf:li rdf:resource="http://identifiers.org/3dmet/B00032"/>
                  <rdf:li rdf:resource="http://identifiers.org/obo.chebi/CHEBI%3A17754"/>
                  <rdf:li rdf:resource="http://identifiers.org/kegg.compound/C00116"/>
                  <rdf:li rdf:resource="http://identifiers.org/pubchem.substance/3416"/>
                </rdf:Bag>
              </bqbiol:is>
            </rdf:Description>
          </rdf:RDF>
        </annotation>
      </species>
      <species metaid="ile__L_e" id="ile__L_e" name="L-Isoleucine[e]" compartment="Extra_organism" substanceUnits="substance" hasOnlySubstanceUnits="false" boundaryCondition="false" constant="false" fbc:charge="0">
        <annotation>
          <rdf:RDF xmlns:rdf="http://www.w3.org/1999/02/22-rdf-syntax-ns#" xmlns:dc="http://purl.org/dc/elements/1.1/" xmlns:dcterms="http://purl.org/dc/terms/" xmlns:vCard="http://www.w3.org/2001/vcard-rdf/3.0#" xmlns:bqbiol="http://biomodels.net/biology-qualifiers/" xmlns:bqmodel="http://biomodels.net/model-qualifiers/">
            <rdf:Description rdf:about="#ile__L_e">
              <bqbiol:is>
                <rdf:Bag>
                  <rdf:li rdf:resource="http://identifiers.org/cas/73-32-5"/>
                  <rdf:li rdf:resource="http://identifiers.org/3dmet/B01236"/>
                  <rdf:li rdf:resource="http://identifiers.org/obo.chebi/CHEBI%3A17191"/>
                  <rdf:li rdf:resource="http://identifiers.org/kegg.compound/C00407"/>
                  <rdf:li rdf:resource="http://identifiers.org/pubchem.substance/3697"/>
                </rdf:Bag>
              </bqbiol:is>
            </rdf:Description>
          </rdf:RDF>
        </annotation>
      </species>
      <species metaid="hcys__L_e" id="hcys__L_e" name="L-Homocysteine[e]" compartment="Extra_organism" substanceUnits="substance" hasOnlySubstanceUnits="false" boundaryCondition="false" constant="false" fbc:charge="0">
        <annotation>
          <rdf:RDF xmlns:rdf="http://www.w3.org/1999/02/22-rdf-syntax-ns#" xmlns:dc="http://purl.org/dc/elements/1.1/" xmlns:dcterms="http://purl.org/dc/terms/" xmlns:vCard="http://www.w3.org/2001/vcard-rdf/3.0#" xmlns:bqbiol="http://biomodels.net/biology-qualifiers/" xmlns:bqmodel="http://biomodels.net/model-qualifiers/">
            <rdf:Description rdf:about="#hcys__L_e">
              <bqbiol:is>
                <rdf:Bag>
                  <rdf:li rdf:resource="http://identifiers.org/cas/6027-13-0"/>
                  <rdf:li rdf:resource="http://identifiers.org/3dmet/B01174"/>
                  <rdf:li rdf:resource="http://identifiers.org/obo.chebi/CHEBI%3A17588"/>
                  <rdf:li rdf:resource="http://identifiers.org/kegg.compound/C00155"/>
                  <rdf:li rdf:resource="http://identifiers.org/pubchem.substance/3455"/>
                </rdf:Bag>
              </bqbiol:is>
            </rdf:Description>
          </rdf:RDF>
        </annotation>
      </species>
      <species metaid="his__L_e" id="his__L_e" name="L-Histidine[e]" compartment="Extra_organism" substanceUnits="substance" hasOnlySubstanceUnits="false" boundaryCondition="false" constant="false" fbc:charge="0">
        <annotation>
          <rdf:RDF xmlns:rdf="http://www.w3.org/1999/02/22-rdf-syntax-ns#" xmlns:dc="http://purl.org/dc/elements/1.1/" xmlns:dcterms="http://purl.org/dc/terms/" xmlns:vCard="http://www.w3.org/2001/vcard-rdf/3.0#" xmlns:bqbiol="http://biomodels.net/biology-qualifiers/" xmlns:bqmodel="http://biomodels.net/model-qualifiers/">
            <rdf:Description rdf:about="#his__L_e">
              <bqbiol:is>
                <rdf:Bag>
                  <rdf:li rdf:resource="http://identifiers.org/cas/71-00-1"/>
                  <rdf:li rdf:resource="http://identifiers.org/3dmet/B01171"/>
                  <rdf:li rdf:resource="http://identifiers.org/obo.chebi/CHEBI%3A15971"/>
                  <rdf:li rdf:resource="http://identifiers.org/kegg.compound/C00135"/>
                  <rdf:li rdf:resource="http://identifiers.org/pubchem.substance/3435"/>
                </rdf:Bag>
              </bqbiol:is>
            </rdf:Description>
          </rdf:RDF>
        </annotation>
      </species>
      <species metaid="ura_c" id="ura_c" name="Uracil" compartment="Cytosol" substanceUnits="substance" hasOnlySubstanceUnits="false" boundaryCondition="false" constant="false" fbc:charge="0">
        <annotation>
          <rdf:RDF xmlns:rdf="http://www.w3.org/1999/02/22-rdf-syntax-ns#" xmlns:dc="http://purl.org/dc/elements/1.1/" xmlns:dcterms="http://purl.org/dc/terms/" xmlns:vCard="http://www.w3.org/2001/vcard-rdf/3.0#" xmlns:bqbiol="http://biomodels.net/biology-qualifiers/" xmlns:bqmodel="http://biomodels.net/model-qualifiers/">
            <rdf:Description rdf:about="#ura_c">
              <bqbiol:is>
                <rdf:Bag>
                  <rdf:li rdf:resource="http://identifiers.org/cas/66-22-8"/>
                  <rdf:li rdf:resource="http://identifiers.org/3dmet/B00026"/>
                  <rdf:li rdf:resource="http://identifiers.org/obo.chebi/CHEBI%3A17568"/>
                  <rdf:li rdf:resource="http://identifiers.org/kegg.compound/C00106"/>
                  <rdf:li rdf:resource="http://identifiers.org/pubchem.substance/3406"/>
                </rdf:Bag>
              </bqbiol:is>
            </rdf:Description>
          </rdf:RDF>
        </annotation>
      </species>
      <species metaid="glyald_c" id="glyald_c" name="D-Glyceraldehyde" compartment="Cytosol" substanceUnits="substance" hasOnlySubstanceUnits="false" boundaryCondition="false" constant="false" fbc:charge="0">
        <annotation>
          <rdf:RDF xmlns:rdf="http://www.w3.org/1999/02/22-rdf-syntax-ns#" xmlns:dc="http://purl.org/dc/elements/1.1/" xmlns:dcterms="http://purl.org/dc/terms/" xmlns:vCard="http://www.w3.org/2001/vcard-rdf/3.0#" xmlns:bqbiol="http://biomodels.net/biology-qualifiers/" xmlns:bqmodel="http://biomodels.net/model-qualifiers/">
            <rdf:Description rdf:about="#glyald_c">
              <bqbiol:is>
                <rdf:Bag>
                  <rdf:li rdf:resource="http://identifiers.org/3dmet/B00137"/>
                  <rdf:li rdf:resource="http://identifiers.org/kegg.compound/C00577"/>
                  <rdf:li rdf:resource="http://identifiers.org/obo.chebi/CHEBI%3A17378"/>
                  <rdf:li rdf:resource="http://identifiers.org/pubchem.substance/3856"/>
                </rdf:Bag>
              </bqbiol:is>
            </rdf:Description>
          </rdf:RDF>
        </annotation>
      </species>
      <species metaid="ru5p__L_c" id="ru5p__L_c" name="L-Ribulose 5-phosphate" compartment="Cytosol" substanceUnits="substance" hasOnlySubstanceUnits="false" boundaryCondition="false" constant="false" fbc:charge="-2">
        <annotation>
          <rdf:RDF xmlns:rdf="http://www.w3.org/1999/02/22-rdf-syntax-ns#" xmlns:dc="http://purl.org/dc/elements/1.1/" xmlns:dcterms="http://purl.org/dc/terms/" xmlns:vCard="http://www.w3.org/2001/vcard-rdf/3.0#" xmlns:bqbiol="http://biomodels.net/biology-qualifiers/" xmlns:bqmodel="http://biomodels.net/model-qualifiers/">
            <rdf:Description rdf:about="#ru5p__L_c">
              <bqbiol:is>
                <rdf:Bag>
                  <rdf:li rdf:resource="http://identifiers.org/3dmet/B01379"/>
                  <rdf:li rdf:resource="http://identifiers.org/obo.chebi/CHEBI%3A17666"/>
                  <rdf:li rdf:resource="http://identifiers.org/kegg.compound/C01101"/>
                  <rdf:li rdf:resource="http://identifiers.org/pubchem.substance/4335"/>
                </rdf:Bag>
              </bqbiol:is>
            </rdf:Description>
          </rdf:RDF>
        </annotation>
      </species>
      <species metaid="glutrna_gln_c" id="glutrna_gln_c" name="L-Glutamyl-tRNA(Gln)" compartment="Cytosol" substanceUnits="substance" hasOnlySubstanceUnits="false" boundaryCondition="false" constant="false" fbc:charge="0">
        <annotation>
          <rdf:RDF xmlns:rdf="http://www.w3.org/1999/02/22-rdf-syntax-ns#" xmlns:dc="http://purl.org/dc/elements/1.1/" xmlns:dcterms="http://purl.org/dc/terms/" xmlns:vCard="http://www.w3.org/2001/vcard-rdf/3.0#" xmlns:bqbiol="http://biomodels.net/biology-qualifiers/" xmlns:bqmodel="http://biomodels.net/model-qualifiers/">
            <rdf:Description rdf:about="#glutrna_gln_c">
              <bqbiol:is>
                <rdf:Bag>
                  <rdf:li rdf:resource="http://identifiers.org/kegg.compound/C06112"/>
                  <rdf:li rdf:resource="http://identifiers.org/obo.chebi/CHEBI%3A29165"/>
                  <rdf:li rdf:resource="http://identifiers.org/pubchem.substance/8374"/>
                </rdf:Bag>
              </bqbiol:is>
            </rdf:Description>
          </rdf:RDF>
        </annotation>
      </species>
      <species metaid="glytrna_c" id="glytrna_c" name="Glycyl-tRNA(Gly)" compartment="Cytosol" substanceUnits="substance" hasOnlySubstanceUnits="false" boundaryCondition="false" constant="false" fbc:charge="1">
        <annotation>
          <rdf:RDF xmlns:rdf="http://www.w3.org/1999/02/22-rdf-syntax-ns#" xmlns:dc="http://purl.org/dc/elements/1.1/" xmlns:dcterms="http://purl.org/dc/terms/" xmlns:vCard="http://www.w3.org/2001/vcard-rdf/3.0#" xmlns:bqbiol="http://biomodels.net/biology-qualifiers/" xmlns:bqmodel="http://biomodels.net/model-qualifiers/">
            <rdf:Description rdf:about="#glytrna_c">
              <bqbiol:is>
                <rdf:Bag>
                  <rdf:li rdf:resource="http://identifiers.org/kegg.compound/C02412"/>
                  <rdf:li rdf:resource="http://identifiers.org/obo.chebi/CHEBI%3A29156"/>
                  <rdf:li rdf:resource="http://identifiers.org/pubchem.substance/5445"/>
                </rdf:Bag>
              </bqbiol:is>
            </rdf:Description>
          </rdf:RDF>
        </annotation>
      </species>
      <species metaid="amp_c" id="amp_c" name="AMP" compartment="Cytosol" substanceUnits="substance" hasOnlySubstanceUnits="false" boundaryCondition="false" constant="false" fbc:charge="-2">
        <annotation>
          <rdf:RDF xmlns:rdf="http://www.w3.org/1999/02/22-rdf-syntax-ns#" xmlns:dc="http://purl.org/dc/elements/1.1/" xmlns:dcterms="http://purl.org/dc/terms/" xmlns:vCard="http://www.w3.org/2001/vcard-rdf/3.0#" xmlns:bqbiol="http://biomodels.net/biology-qualifiers/" xmlns:bqmodel="http://biomodels.net/model-qualifiers/">
            <rdf:Description rdf:about="#amp_c">
              <bqbiol:is>
                <rdf:Bag>
                  <rdf:li rdf:resource="http://identifiers.org/cas/61-19-8"/>
                  <rdf:li rdf:resource="http://identifiers.org/3dmet/B01133"/>
                  <rdf:li rdf:resource="http://identifiers.org/obo.chebi/CHEBI%3A16027"/>
                  <rdf:li rdf:resource="http://identifiers.org/kegg.compound/C00020"/>
                  <rdf:li rdf:resource="http://identifiers.org/pubchem.substance/3322"/>
                </rdf:Bag>
              </bqbiol:is>
            </rdf:Description>
          </rdf:RDF>
        </annotation>
      </species>
      <species metaid="ade_c" id="ade_c" name="Adenine" compartment="Cytosol" substanceUnits="substance" hasOnlySubstanceUnits="false" boundaryCondition="false" constant="false" fbc:charge="0">
        <annotation>
          <rdf:RDF xmlns:rdf="http://www.w3.org/1999/02/22-rdf-syntax-ns#" xmlns:dc="http://purl.org/dc/elements/1.1/" xmlns:dcterms="http://purl.org/dc/terms/" xmlns:vCard="http://www.w3.org/2001/vcard-rdf/3.0#" xmlns:bqbiol="http://biomodels.net/biology-qualifiers/" xmlns:bqmodel="http://biomodels.net/model-qualifiers/">
            <rdf:Description rdf:about="#ade_c">
              <bqbiol:is>
                <rdf:Bag>
                  <rdf:li rdf:resource="http://identifiers.org/cas/73-24-5"/>
                  <rdf:li rdf:resource="http://identifiers.org/3dmet/B00041"/>
                  <rdf:li rdf:resource="http://identifiers.org/obo.chebi/CHEBI%3A16708"/>
                  <rdf:li rdf:resource="http://identifiers.org/kegg.compound/C00147"/>
                  <rdf:li rdf:resource="http://identifiers.org/pubchem.substance/3447"/>
                </rdf:Bag>
              </bqbiol:is>
            </rdf:Description>
          </rdf:RDF>
        </annotation>
      </species>
      <species metaid="pydx5p_c" id="pydx5p_c" name="Pyridoxal 5&apos;-phosphate" compartment="Cytosol" substanceUnits="substance" hasOnlySubstanceUnits="false" boundaryCondition="false" constant="false" fbc:charge="-2">
        <annotation>
          <rdf:RDF xmlns:rdf="http://www.w3.org/1999/02/22-rdf-syntax-ns#" xmlns:dc="http://purl.org/dc/elements/1.1/" xmlns:dcterms="http://purl.org/dc/terms/" xmlns:vCard="http://www.w3.org/2001/vcard-rdf/3.0#" xmlns:bqbiol="http://biomodels.net/biology-qualifiers/" xmlns:bqmodel="http://biomodels.net/model-qualifiers/">
            <rdf:Description rdf:about="#pydx5p_c">
              <bqbiol:is>
                <rdf:Bag>
                  <rdf:li rdf:resource="http://identifiers.org/cas/54-47-7"/>
                  <rdf:li rdf:resource="http://identifiers.org/3dmet/B00005"/>
                  <rdf:li rdf:resource="http://identifiers.org/obo.chebi/CHEBI%3A18405"/>
                  <rdf:li rdf:resource="http://identifiers.org/kegg.compound/C00018"/>
                  <rdf:li rdf:resource="http://identifiers.org/pubchem.substance/3320"/>
                </rdf:Bag>
              </bqbiol:is>
            </rdf:Description>
          </rdf:RDF>
        </annotation>
      </species>
      <species metaid="xu5p__L_c" id="xu5p__L_c" name="L-Xylulose 5-phosphate" compartment="Cytosol" substanceUnits="substance" hasOnlySubstanceUnits="false" boundaryCondition="false" constant="false" fbc:charge="-2">
        <annotation>
          <rdf:RDF xmlns:rdf="http://www.w3.org/1999/02/22-rdf-syntax-ns#" xmlns:dc="http://purl.org/dc/elements/1.1/" xmlns:dcterms="http://purl.org/dc/terms/" xmlns:vCard="http://www.w3.org/2001/vcard-rdf/3.0#" xmlns:bqbiol="http://biomodels.net/biology-qualifiers/" xmlns:bqmodel="http://biomodels.net/model-qualifiers/">
            <rdf:Description rdf:about="#xu5p__L_c">
              <bqbiol:is>
                <rdf:Bag>
                  <rdf:li rdf:resource="http://identifiers.org/3dmet/B04887"/>
                  <rdf:li rdf:resource="http://identifiers.org/obo.chebi/CHEBI%3A16593"/>
                  <rdf:li rdf:resource="http://identifiers.org/kegg.compound/C03291"/>
                  <rdf:li rdf:resource="http://identifiers.org/pubchem.substance/6148"/>
                </rdf:Bag>
              </bqbiol:is>
            </rdf:Description>
          </rdf:RDF>
        </annotation>
      </species>
      <species metaid="thmpp_c" id="thmpp_c" name="Thiamin diphosphate" compartment="Cytosol" substanceUnits="substance" hasOnlySubstanceUnits="false" boundaryCondition="false" constant="false" fbc:charge="-2">
        <annotation>
          <rdf:RDF xmlns:rdf="http://www.w3.org/1999/02/22-rdf-syntax-ns#" xmlns:dc="http://purl.org/dc/elements/1.1/" xmlns:dcterms="http://purl.org/dc/terms/" xmlns:vCard="http://www.w3.org/2001/vcard-rdf/3.0#" xmlns:bqbiol="http://biomodels.net/biology-qualifiers/" xmlns:bqmodel="http://biomodels.net/model-qualifiers/">
            <rdf:Description rdf:about="#thmpp_c">
              <bqbiol:is>
                <rdf:Bag>
                  <rdf:li rdf:resource="http://identifiers.org/cas/154-87-0"/>
                  <rdf:li rdf:resource="http://identifiers.org/3dmet/B01146"/>
                  <rdf:li rdf:resource="http://identifiers.org/obo.chebi/CHEBI%3A9532"/>
                  <rdf:li rdf:resource="http://identifiers.org/kegg.compound/C00068"/>
                  <rdf:li rdf:resource="http://identifiers.org/pubchem.substance/3368"/>
                </rdf:Bag>
              </bqbiol:is>
            </rdf:Description>
          </rdf:RDF>
        </annotation>
      </species>
      <species metaid="xu5p__D_c" id="xu5p__D_c" name="D-Xylulose 5-phosphate" compartment="Cytosol" substanceUnits="substance" hasOnlySubstanceUnits="false" boundaryCondition="false" constant="false" fbc:charge="-2">
        <annotation>
          <rdf:RDF xmlns:rdf="http://www.w3.org/1999/02/22-rdf-syntax-ns#" xmlns:dc="http://purl.org/dc/elements/1.1/" xmlns:dcterms="http://purl.org/dc/terms/" xmlns:vCard="http://www.w3.org/2001/vcard-rdf/3.0#" xmlns:bqbiol="http://biomodels.net/biology-qualifiers/" xmlns:bqmodel="http://biomodels.net/model-qualifiers/">
            <rdf:Description rdf:about="#xu5p__D_c">
              <bqbiol:is>
                <rdf:Bag>
                  <rdf:li rdf:resource="http://identifiers.org/cas/60802-29-1"/>
                  <rdf:li rdf:resource="http://identifiers.org/3dmet/B01195"/>
                  <rdf:li rdf:resource="http://identifiers.org/obo.chebi/CHEBI%3A16332"/>
                  <rdf:li rdf:resource="http://identifiers.org/kegg.compound/C00231"/>
                  <rdf:li rdf:resource="http://identifiers.org/pubchem.substance/3530"/>
                </rdf:Bag>
              </bqbiol:is>
            </rdf:Description>
          </rdf:RDF>
        </annotation>
      </species>
      <species metaid="trnaile_c" id="trnaile_c" name="TRNA(Ile)" compartment="Cytosol" substanceUnits="substance" hasOnlySubstanceUnits="false" boundaryCondition="false" constant="false" fbc:charge="0">
        <annotation>
          <rdf:RDF xmlns:rdf="http://www.w3.org/1999/02/22-rdf-syntax-ns#" xmlns:dc="http://purl.org/dc/elements/1.1/" xmlns:dcterms="http://purl.org/dc/terms/" xmlns:vCard="http://www.w3.org/2001/vcard-rdf/3.0#" xmlns:bqbiol="http://biomodels.net/biology-qualifiers/" xmlns:bqmodel="http://biomodels.net/model-qualifiers/">
            <rdf:Description rdf:about="#trnaile_c">
              <bqbiol:is>
                <rdf:Bag>
                  <rdf:li rdf:resource="http://identifiers.org/kegg.compound/C01644"/>
                  <rdf:li rdf:resource="http://identifiers.org/obo.chebi/CHEBI%3A29174"/>
                  <rdf:li rdf:resource="http://identifiers.org/pubchem.substance/4793"/>
                </rdf:Bag>
              </bqbiol:is>
            </rdf:Description>
          </rdf:RDF>
        </annotation>
      </species>
      <species metaid="dgtp_c" id="dgtp_c" name="DGTP" compartment="Cytosol" substanceUnits="substance" hasOnlySubstanceUnits="false" boundaryCondition="false" constant="false" fbc:charge="-4">
        <annotation>
          <rdf:RDF xmlns:rdf="http://www.w3.org/1999/02/22-rdf-syntax-ns#" xmlns:dc="http://purl.org/dc/elements/1.1/" xmlns:dcterms="http://purl.org/dc/terms/" xmlns:vCard="http://www.w3.org/2001/vcard-rdf/3.0#" xmlns:bqbiol="http://biomodels.net/biology-qualifiers/" xmlns:bqmodel="http://biomodels.net/model-qualifiers/">
            <rdf:Description rdf:about="#dgtp_c">
              <bqbiol:is>
                <rdf:Bag>
                  <rdf:li rdf:resource="http://identifiers.org/cas/2564-35-4"/>
                  <rdf:li rdf:resource="http://identifiers.org/3dmet/B01207"/>
                  <rdf:li rdf:resource="http://identifiers.org/obo.chebi/CHEBI%3A16497"/>
                  <rdf:li rdf:resource="http://identifiers.org/kegg.compound/C00286"/>
                  <rdf:li rdf:resource="http://identifiers.org/pubchem.substance/3581"/>
                </rdf:Bag>
              </bqbiol:is>
            </rdf:Description>
          </rdf:RDF>
        </annotation>
      </species>
      <species metaid="cholp_c" id="cholp_c" name="Choline phosphate C5H13NO4P" compartment="Cytosol" substanceUnits="substance" hasOnlySubstanceUnits="false" boundaryCondition="false" constant="false" fbc:charge="-1">
        <annotation>
          <rdf:RDF xmlns:rdf="http://www.w3.org/1999/02/22-rdf-syntax-ns#" xmlns:dc="http://purl.org/dc/elements/1.1/" xmlns:dcterms="http://purl.org/dc/terms/" xmlns:vCard="http://www.w3.org/2001/vcard-rdf/3.0#" xmlns:bqbiol="http://biomodels.net/biology-qualifiers/" xmlns:bqmodel="http://biomodels.net/model-qualifiers/">
            <rdf:Description rdf:about="#cholp_c">
              <bqbiol:is>
                <rdf:Bag>
                  <rdf:li rdf:resource="http://identifiers.org/cas/107-73-3"/>
                  <rdf:li rdf:resource="http://identifiers.org/3dmet/B00141"/>
                  <rdf:li rdf:resource="http://identifiers.org/obo.chebi/CHEBI%3A18132"/>
                  <rdf:li rdf:resource="http://identifiers.org/kegg.compound/C00588"/>
                  <rdf:li rdf:resource="http://identifiers.org/pubchem.substance/3867"/>
                </rdf:Bag>
              </bqbiol:is>
            </rdf:Description>
          </rdf:RDF>
        </annotation>
      </species>
      <species metaid="pan4p_c" id="pan4p_c" name="Pantetheine 4&apos;-phosphate" compartment="Cytosol" substanceUnits="substance" hasOnlySubstanceUnits="false" boundaryCondition="false" constant="false" fbc:charge="-2">
        <annotation>
          <rdf:RDF xmlns:rdf="http://www.w3.org/1999/02/22-rdf-syntax-ns#" xmlns:dc="http://purl.org/dc/elements/1.1/" xmlns:dcterms="http://purl.org/dc/terms/" xmlns:vCard="http://www.w3.org/2001/vcard-rdf/3.0#" xmlns:bqbiol="http://biomodels.net/biology-qualifiers/" xmlns:bqmodel="http://biomodels.net/model-qualifiers/">
            <rdf:Description rdf:about="#pan4p_c">
              <bqbiol:is>
                <rdf:Bag>
                  <rdf:li rdf:resource="http://identifiers.org/cas/2226-71-3"/>
                  <rdf:li rdf:resource="http://identifiers.org/3dmet/B04774"/>
                  <rdf:li rdf:resource="http://identifiers.org/obo.chebi/CHEBI%3A16858"/>
                  <rdf:li rdf:resource="http://identifiers.org/kegg.compound/C01134"/>
                  <rdf:li rdf:resource="http://identifiers.org/pubchem.substance/4365"/>
                </rdf:Bag>
              </bqbiol:is>
            </rdf:Description>
          </rdf:RDF>
        </annotation>
      </species>
      <species metaid="pyr_c" id="pyr_c" name="Pyruvate" compartment="Cytosol" substanceUnits="substance" hasOnlySubstanceUnits="false" boundaryCondition="false" constant="false" fbc:charge="-1">
        <annotation>
          <rdf:RDF xmlns:rdf="http://www.w3.org/1999/02/22-rdf-syntax-ns#" xmlns:dc="http://purl.org/dc/elements/1.1/" xmlns:dcterms="http://purl.org/dc/terms/" xmlns:vCard="http://www.w3.org/2001/vcard-rdf/3.0#" xmlns:bqbiol="http://biomodels.net/biology-qualifiers/" xmlns:bqmodel="http://biomodels.net/model-qualifiers/">
            <rdf:Description rdf:about="#pyr_c">
              <bqbiol:is>
                <rdf:Bag>
                  <rdf:li rdf:resource="http://identifiers.org/cas/127-17-3"/>
                  <rdf:li rdf:resource="http://identifiers.org/3dmet/B00006"/>
                  <rdf:li rdf:resource="http://identifiers.org/obo.chebi/CHEBI%3A32816"/>
                  <rdf:li rdf:resource="http://identifiers.org/kegg.compound/C00022"/>
                  <rdf:li rdf:resource="http://identifiers.org/pubchem.substance/3324"/>
                </rdf:Bag>
              </bqbiol:is>
            </rdf:Description>
          </rdf:RDF>
        </annotation>
      </species>
      <species metaid="3pg_c" id="3pg_c" name="3-Phospho-D-glycerate" compartment="Cytosol" substanceUnits="substance" hasOnlySubstanceUnits="false" boundaryCondition="false" constant="false" fbc:charge="-3">
        <annotation>
          <rdf:RDF xmlns:rdf="http://www.w3.org/1999/02/22-rdf-syntax-ns#" xmlns:dc="http://purl.org/dc/elements/1.1/" xmlns:dcterms="http://purl.org/dc/terms/" xmlns:vCard="http://www.w3.org/2001/vcard-rdf/3.0#" xmlns:bqbiol="http://biomodels.net/biology-qualifiers/" xmlns:bqmodel="http://biomodels.net/model-qualifiers/">
            <rdf:Description rdf:about="#3pg_c">
              <bqbiol:is>
                <rdf:Bag>
                  <rdf:li rdf:resource="http://identifiers.org/3dmet/B01185"/>
                  <rdf:li rdf:resource="http://identifiers.org/obo.chebi/CHEBI%3A17794"/>
                  <rdf:li rdf:resource="http://identifiers.org/kegg.compound/C00197"/>
                  <rdf:li rdf:resource="http://identifiers.org/pubchem.substance/3497"/>
                </rdf:Bag>
              </bqbiol:is>
            </rdf:Description>
          </rdf:RDF>
        </annotation>
      </species>
      <species metaid="trnagly_c" id="trnagly_c" name="TRNA(Gly)" compartment="Cytosol" substanceUnits="substance" hasOnlySubstanceUnits="false" boundaryCondition="false" constant="false" fbc:charge="0">
        <annotation>
          <rdf:RDF xmlns:rdf="http://www.w3.org/1999/02/22-rdf-syntax-ns#" xmlns:dc="http://purl.org/dc/elements/1.1/" xmlns:dcterms="http://purl.org/dc/terms/" xmlns:vCard="http://www.w3.org/2001/vcard-rdf/3.0#" xmlns:bqbiol="http://biomodels.net/biology-qualifiers/" xmlns:bqmodel="http://biomodels.net/model-qualifiers/">
            <rdf:Description rdf:about="#trnagly_c">
              <bqbiol:is>
                <rdf:Bag>
                  <rdf:li rdf:resource="http://identifiers.org/kegg.compound/C01642"/>
                  <rdf:li rdf:resource="http://identifiers.org/obo.chebi/CHEBI%3A29176"/>
                  <rdf:li rdf:resource="http://identifiers.org/pubchem.substance/4791"/>
                </rdf:Bag>
              </bqbiol:is>
            </rdf:Description>
          </rdf:RDF>
        </annotation>
      </species>
      <species metaid="ump_c" id="ump_c" name="UMP" compartment="Cytosol" substanceUnits="substance" hasOnlySubstanceUnits="false" boundaryCondition="false" constant="false" fbc:charge="-2">
        <annotation>
          <rdf:RDF xmlns:rdf="http://www.w3.org/1999/02/22-rdf-syntax-ns#" xmlns:dc="http://purl.org/dc/elements/1.1/" xmlns:dcterms="http://purl.org/dc/terms/" xmlns:vCard="http://www.w3.org/2001/vcard-rdf/3.0#" xmlns:bqbiol="http://biomodels.net/biology-qualifiers/" xmlns:bqmodel="http://biomodels.net/model-qualifiers/">
            <rdf:Description rdf:about="#ump_c">
              <bqbiol:is>
                <rdf:Bag>
                  <rdf:li rdf:resource="http://identifiers.org/cas/58-97-9"/>
                  <rdf:li rdf:resource="http://identifiers.org/3dmet/B01161"/>
                  <rdf:li rdf:resource="http://identifiers.org/obo.chebi/CHEBI%3A16695"/>
                  <rdf:li rdf:resource="http://identifiers.org/kegg.compound/C00105"/>
                  <rdf:li rdf:resource="http://identifiers.org/pubchem.substance/3405"/>
                </rdf:Bag>
              </bqbiol:is>
            </rdf:Description>
          </rdf:RDF>
        </annotation>
      </species>
      <species metaid="val__L_c" id="val__L_c" name="L-Valine" compartment="Cytosol" substanceUnits="substance" hasOnlySubstanceUnits="false" boundaryCondition="false" constant="false" fbc:charge="0">
        <annotation>
          <rdf:RDF xmlns:rdf="http://www.w3.org/1999/02/22-rdf-syntax-ns#" xmlns:dc="http://purl.org/dc/elements/1.1/" xmlns:dcterms="http://purl.org/dc/terms/" xmlns:vCard="http://www.w3.org/2001/vcard-rdf/3.0#" xmlns:bqbiol="http://biomodels.net/biology-qualifiers/" xmlns:bqmodel="http://biomodels.net/model-qualifiers/">
            <rdf:Description rdf:about="#val__L_c">
              <bqbiol:is>
                <rdf:Bag>
                  <rdf:li rdf:resource="http://identifiers.org/cas/72-18-4"/>
                  <rdf:li rdf:resource="http://identifiers.org/3dmet/B00054"/>
                  <rdf:li rdf:resource="http://identifiers.org/obo.chebi/CHEBI%3A16414"/>
                  <rdf:li rdf:resource="http://identifiers.org/kegg.compound/C00183"/>
                  <rdf:li rdf:resource="http://identifiers.org/pubchem.substance/3483"/>
                </rdf:Bag>
              </bqbiol:is>
            </rdf:Description>
          </rdf:RDF>
        </annotation>
      </species>
      <species metaid="adn_c" id="adn_c" name="Adenosine" compartment="Cytosol" substanceUnits="substance" hasOnlySubstanceUnits="false" boundaryCondition="false" constant="false" fbc:charge="0">
        <annotation>
          <rdf:RDF xmlns:rdf="http://www.w3.org/1999/02/22-rdf-syntax-ns#" xmlns:dc="http://purl.org/dc/elements/1.1/" xmlns:dcterms="http://purl.org/dc/terms/" xmlns:vCard="http://www.w3.org/2001/vcard-rdf/3.0#" xmlns:bqbiol="http://biomodels.net/biology-qualifiers/" xmlns:bqmodel="http://biomodels.net/model-qualifiers/">
            <rdf:Description rdf:about="#adn_c">
              <bqbiol:is>
                <rdf:Bag>
                  <rdf:li rdf:resource="http://identifiers.org/cas/58-61-7"/>
                  <rdf:li rdf:resource="http://identifiers.org/3dmet/B01189"/>
                  <rdf:li rdf:resource="http://identifiers.org/obo.chebi/CHEBI%3A16335"/>
                  <rdf:li rdf:resource="http://identifiers.org/kegg.compound/C00212"/>
                  <rdf:li rdf:resource="http://identifiers.org/pubchem.substance/3512"/>
                </rdf:Bag>
              </bqbiol:is>
            </rdf:Description>
          </rdf:RDF>
        </annotation>
      </species>
      <species metaid="gdp_c" id="gdp_c" name="GDP" compartment="Cytosol" substanceUnits="substance" hasOnlySubstanceUnits="false" boundaryCondition="false" constant="false" fbc:charge="-3">
        <annotation>
          <rdf:RDF xmlns:rdf="http://www.w3.org/1999/02/22-rdf-syntax-ns#" xmlns:dc="http://purl.org/dc/elements/1.1/" xmlns:dcterms="http://purl.org/dc/terms/" xmlns:vCard="http://www.w3.org/2001/vcard-rdf/3.0#" xmlns:bqbiol="http://biomodels.net/biology-qualifiers/" xmlns:bqmodel="http://biomodels.net/model-qualifiers/">
            <rdf:Description rdf:about="#gdp_c">
              <bqbiol:is>
                <rdf:Bag>
                  <rdf:li rdf:resource="http://identifiers.org/cas/146-91-8"/>
                  <rdf:li rdf:resource="http://identifiers.org/3dmet/B01135"/>
                  <rdf:li rdf:resource="http://identifiers.org/obo.chebi/CHEBI%3A17552"/>
                  <rdf:li rdf:resource="http://identifiers.org/kegg.compound/C00035"/>
                  <rdf:li rdf:resource="http://identifiers.org/pubchem.substance/3337"/>
                </rdf:Bag>
              </bqbiol:is>
            </rdf:Description>
          </rdf:RDF>
        </annotation>
      </species>
      <species metaid="trdrd_c" id="trdrd_c" name="Reduced thioredoxin" compartment="Cytosol" substanceUnits="substance" hasOnlySubstanceUnits="false" boundaryCondition="false" constant="false" fbc:charge="0">
        <annotation>
          <rdf:RDF xmlns:rdf="http://www.w3.org/1999/02/22-rdf-syntax-ns#" xmlns:dc="http://purl.org/dc/elements/1.1/" xmlns:dcterms="http://purl.org/dc/terms/" xmlns:vCard="http://www.w3.org/2001/vcard-rdf/3.0#" xmlns:bqbiol="http://biomodels.net/biology-qualifiers/" xmlns:bqmodel="http://biomodels.net/model-qualifiers/">
            <rdf:Description rdf:about="#trdrd_c">
              <bqbiol:is>
                <rdf:Bag>
                  <rdf:li rdf:resource="http://identifiers.org/kegg.compound/C00342"/>
                  <rdf:li rdf:resource="http://identifiers.org/obo.chebi/CHEBI%3A15967"/>
                  <rdf:li rdf:resource="http://identifiers.org/pubchem.substance/3635"/>
                </rdf:Bag>
              </bqbiol:is>
            </rdf:Description>
          </rdf:RDF>
        </annotation>
      </species>
      <species metaid="2dr5p_c" id="2dr5p_c" name="2-Deoxy-D-ribose 5-phosphate" compartment="Cytosol" substanceUnits="substance" hasOnlySubstanceUnits="false" boundaryCondition="false" constant="false" fbc:charge="-2">
        <annotation>
          <rdf:RDF xmlns:rdf="http://www.w3.org/1999/02/22-rdf-syntax-ns#" xmlns:dc="http://purl.org/dc/elements/1.1/" xmlns:dcterms="http://purl.org/dc/terms/" xmlns:vCard="http://www.w3.org/2001/vcard-rdf/3.0#" xmlns:bqbiol="http://biomodels.net/biology-qualifiers/" xmlns:bqmodel="http://biomodels.net/model-qualifiers/">
            <rdf:Description rdf:about="#2dr5p_c">
              <bqbiol:is>
                <rdf:Bag>
                  <rdf:li rdf:resource="http://identifiers.org/3dmet/B04714"/>
                  <rdf:li rdf:resource="http://identifiers.org/kegg.compound/C00673"/>
                  <rdf:li rdf:resource="http://identifiers.org/obo.chebi/CHEBI%3A16132"/>
                  <rdf:li rdf:resource="http://identifiers.org/pubchem.substance/3942"/>
                </rdf:Bag>
              </bqbiol:is>
            </rdf:Description>
          </rdf:RDF>
        </annotation>
      </species>
      <species metaid="methf_c" id="methf_c" name="5,10-Methenyltetrahydrofolate" compartment="Cytosol" substanceUnits="substance" hasOnlySubstanceUnits="false" boundaryCondition="false" constant="false" fbc:charge="-1">
        <annotation>
          <rdf:RDF xmlns:rdf="http://www.w3.org/1999/02/22-rdf-syntax-ns#" xmlns:dc="http://purl.org/dc/elements/1.1/" xmlns:dcterms="http://purl.org/dc/terms/" xmlns:vCard="http://www.w3.org/2001/vcard-rdf/3.0#" xmlns:bqbiol="http://biomodels.net/biology-qualifiers/" xmlns:bqmodel="http://biomodels.net/model-qualifiers/">
            <rdf:Description rdf:about="#methf_c">
              <bqbiol:is>
                <rdf:Bag>
                  <rdf:li rdf:resource="http://identifiers.org/cas/7444-29-3"/>
                  <rdf:li rdf:resource="http://identifiers.org/3dmet/B04682"/>
                  <rdf:li rdf:resource="http://identifiers.org/obo.chebi/CHEBI%3A15638"/>
                  <rdf:li rdf:resource="http://identifiers.org/kegg.compound/C00445"/>
                  <rdf:li rdf:resource="http://identifiers.org/pubchem.substance/3733"/>
                </rdf:Bag>
              </bqbiol:is>
            </rdf:Description>
          </rdf:RDF>
        </annotation>
      </species>
      <species metaid="ala__L_c" id="ala__L_c" name="L-Alanine" compartment="Cytosol" substanceUnits="substance" hasOnlySubstanceUnits="false" boundaryCondition="false" constant="false" fbc:charge="0">
        <annotation>
          <rdf:RDF xmlns:rdf="http://www.w3.org/1999/02/22-rdf-syntax-ns#" xmlns:dc="http://purl.org/dc/elements/1.1/" xmlns:dcterms="http://purl.org/dc/terms/" xmlns:vCard="http://www.w3.org/2001/vcard-rdf/3.0#" xmlns:bqbiol="http://biomodels.net/biology-qualifiers/" xmlns:bqmodel="http://biomodels.net/model-qualifiers/">
            <rdf:Description rdf:about="#ala__L_c">
              <bqbiol:is>
                <rdf:Bag>
                  <rdf:li rdf:resource="http://identifiers.org/cas/56-41-7"/>
                  <rdf:li rdf:resource="http://identifiers.org/3dmet/B00011"/>
                  <rdf:li rdf:resource="http://identifiers.org/obo.chebi/CHEBI%3A16977"/>
                  <rdf:li rdf:resource="http://identifiers.org/kegg.compound/C00041"/>
                  <rdf:li rdf:resource="http://identifiers.org/pubchem.substance/3343"/>
                </rdf:Bag>
              </bqbiol:is>
            </rdf:Description>
          </rdf:RDF>
        </annotation>
      </species>
      <species metaid="co2_c" id="co2_c" name="CO2" compartment="Cytosol" substanceUnits="substance" hasOnlySubstanceUnits="false" boundaryCondition="false" constant="false" fbc:charge="0">
        <annotation>
          <rdf:RDF xmlns:rdf="http://www.w3.org/1999/02/22-rdf-syntax-ns#" xmlns:dc="http://purl.org/dc/elements/1.1/" xmlns:dcterms="http://purl.org/dc/terms/" xmlns:vCard="http://www.w3.org/2001/vcard-rdf/3.0#" xmlns:bqbiol="http://biomodels.net/biology-qualifiers/" xmlns:bqmodel="http://biomodels.net/model-qualifiers/">
            <rdf:Description rdf:about="#co2_c">
              <bqbiol:is>
                <rdf:Bag>
                  <rdf:li rdf:resource="http://identifiers.org/cas/124-38-9"/>
                  <rdf:li rdf:resource="http://identifiers.org/3dmet/B01131"/>
                  <rdf:li rdf:resource="http://identifiers.org/obo.chebi/CHEBI%3A16526"/>
                  <rdf:li rdf:resource="http://identifiers.org/kegg.compound/C00011"/>
                  <rdf:li rdf:resource="http://identifiers.org/pubchem.substance/3313"/>
                </rdf:Bag>
              </bqbiol:is>
            </rdf:Description>
          </rdf:RDF>
        </annotation>
      </species>
      <species metaid="glyc3p_c" id="glyc3p_c" name="Glycerol 3-phosphate" compartment="Cytosol" substanceUnits="substance" hasOnlySubstanceUnits="false" boundaryCondition="false" constant="false" fbc:charge="-2">
        <annotation>
          <rdf:RDF xmlns:rdf="http://www.w3.org/1999/02/22-rdf-syntax-ns#" xmlns:dc="http://purl.org/dc/elements/1.1/" xmlns:dcterms="http://purl.org/dc/terms/" xmlns:vCard="http://www.w3.org/2001/vcard-rdf/3.0#" xmlns:bqbiol="http://biomodels.net/biology-qualifiers/" xmlns:bqmodel="http://biomodels.net/model-qualifiers/">
            <rdf:Description rdf:about="#glyc3p_c">
              <bqbiol:is>
                <rdf:Bag>
                  <rdf:li rdf:resource="http://identifiers.org/cas/17989-41-2"/>
                  <rdf:li rdf:resource="http://identifiers.org/3dmet/B01157"/>
                  <rdf:li rdf:resource="http://identifiers.org/obo.chebi/CHEBI%3A15978"/>
                  <rdf:li rdf:resource="http://identifiers.org/kegg.compound/C00093"/>
                  <rdf:li rdf:resource="http://identifiers.org/pubchem.substance/3393"/>
                </rdf:Bag>
              </bqbiol:is>
            </rdf:Description>
          </rdf:RDF>
        </annotation>
      </species>
      <species metaid="dhap_c" id="dhap_c" name="Dihydroxyacetone phosphate" compartment="Cytosol" substanceUnits="substance" hasOnlySubstanceUnits="false" boundaryCondition="false" constant="false" fbc:charge="-2">
        <annotation>
          <rdf:RDF xmlns:rdf="http://www.w3.org/1999/02/22-rdf-syntax-ns#" xmlns:dc="http://purl.org/dc/elements/1.1/" xmlns:dcterms="http://purl.org/dc/terms/" xmlns:vCard="http://www.w3.org/2001/vcard-rdf/3.0#" xmlns:bqbiol="http://biomodels.net/biology-qualifiers/" xmlns:bqmodel="http://biomodels.net/model-qualifiers/">
            <rdf:Description rdf:about="#dhap_c">
              <bqbiol:is>
                <rdf:Bag>
                  <rdf:li rdf:resource="http://identifiers.org/3dmet/B00029"/>
                  <rdf:li rdf:resource="http://identifiers.org/obo.chebi/CHEBI%3A16108"/>
                  <rdf:li rdf:resource="http://identifiers.org/kegg.compound/C00111"/>
                  <rdf:li rdf:resource="http://identifiers.org/pubchem.substance/3411"/>
                </rdf:Bag>
              </bqbiol:is>
            </rdf:Description>
          </rdf:RDF>
        </annotation>
      </species>
      <species metaid="sertrna_c" id="sertrna_c" name="L-Seryl-tRNA(Ser)" compartment="Cytosol" substanceUnits="substance" hasOnlySubstanceUnits="false" boundaryCondition="false" constant="false" fbc:charge="1">
        <annotation>
          <rdf:RDF xmlns:rdf="http://www.w3.org/1999/02/22-rdf-syntax-ns#" xmlns:dc="http://purl.org/dc/elements/1.1/" xmlns:dcterms="http://purl.org/dc/terms/" xmlns:vCard="http://www.w3.org/2001/vcard-rdf/3.0#" xmlns:bqbiol="http://biomodels.net/biology-qualifiers/" xmlns:bqmodel="http://biomodels.net/model-qualifiers/">
            <rdf:Description rdf:about="#sertrna_c">
              <bqbiol:is>
                <rdf:Bag>
                  <rdf:li rdf:resource="http://identifiers.org/kegg.compound/C02553"/>
                  <rdf:li rdf:resource="http://identifiers.org/obo.chebi/CHEBI%3A29162"/>
                  <rdf:li rdf:resource="http://identifiers.org/pubchem.substance/5554"/>
                </rdf:Bag>
              </bqbiol:is>
            </rdf:Description>
          </rdf:RDF>
        </annotation>
      </species>
      <species metaid="dtmp_c" id="dtmp_c" name="DTMP" compartment="Cytosol" substanceUnits="substance" hasOnlySubstanceUnits="false" boundaryCondition="false" constant="false" fbc:charge="-2">
        <annotation>
          <rdf:RDF xmlns:rdf="http://www.w3.org/1999/02/22-rdf-syntax-ns#" xmlns:dc="http://purl.org/dc/elements/1.1/" xmlns:dcterms="http://purl.org/dc/terms/" xmlns:vCard="http://www.w3.org/2001/vcard-rdf/3.0#" xmlns:bqbiol="http://biomodels.net/biology-qualifiers/" xmlns:bqmodel="http://biomodels.net/model-qualifiers/">
            <rdf:Description rdf:about="#dtmp_c">
              <bqbiol:is>
                <rdf:Bag>
                  <rdf:li rdf:resource="http://identifiers.org/cas/365-07-1"/>
                  <rdf:li rdf:resource="http://identifiers.org/3dmet/B01230"/>
                  <rdf:li rdf:resource="http://identifiers.org/obo.chebi/CHEBI%3A17013"/>
                  <rdf:li rdf:resource="http://identifiers.org/kegg.compound/C00364"/>
                  <rdf:li rdf:resource="http://identifiers.org/pubchem.substance/3655"/>
                </rdf:Bag>
              </bqbiol:is>
            </rdf:Description>
          </rdf:RDF>
        </annotation>
      </species>
      <species metaid="asntrna_c" id="asntrna_c" name="L-Asparaginyl-tRNA(Asn)" compartment="Cytosol" substanceUnits="substance" hasOnlySubstanceUnits="false" boundaryCondition="false" constant="false" fbc:charge="1">
        <annotation>
          <rdf:RDF xmlns:rdf="http://www.w3.org/1999/02/22-rdf-syntax-ns#" xmlns:dc="http://purl.org/dc/elements/1.1/" xmlns:dcterms="http://purl.org/dc/terms/" xmlns:vCard="http://www.w3.org/2001/vcard-rdf/3.0#" xmlns:bqbiol="http://biomodels.net/biology-qualifiers/" xmlns:bqmodel="http://biomodels.net/model-qualifiers/">
            <rdf:Description rdf:about="#asntrna_c">
              <bqbiol:is>
                <rdf:Bag>
                  <rdf:li rdf:resource="http://identifiers.org/kegg.compound/C03402"/>
                  <rdf:li rdf:resource="http://identifiers.org/obo.chebi/CHEBI%3A29265"/>
                  <rdf:li rdf:resource="http://identifiers.org/pubchem.substance/6232"/>
                </rdf:Bag>
              </bqbiol:is>
            </rdf:Description>
          </rdf:RDF>
        </annotation>
      </species>
      <species metaid="acp_c" id="acp_c" name="Acyl carrier protein" compartment="Cytosol" substanceUnits="substance" hasOnlySubstanceUnits="false" boundaryCondition="false" constant="false" fbc:charge="-4">
        <annotation>
          <rdf:RDF xmlns:rdf="http://www.w3.org/1999/02/22-rdf-syntax-ns#" xmlns:dc="http://purl.org/dc/elements/1.1/" xmlns:dcterms="http://purl.org/dc/terms/" xmlns:vCard="http://www.w3.org/2001/vcard-rdf/3.0#" xmlns:bqbiol="http://biomodels.net/biology-qualifiers/" xmlns:bqmodel="http://biomodels.net/model-qualifiers/">
            <rdf:Description rdf:about="#acp_c">
              <bqbiol:is>
                <rdf:Bag>
                  <rdf:li rdf:resource="http://identifiers.org/kegg.compound/C00229"/>
                  <rdf:li rdf:resource="http://identifiers.org/obo.chebi/CHEBI%3A18359"/>
                  <rdf:li rdf:resource="http://identifiers.org/pubchem.substance/3528"/>
                </rdf:Bag>
              </bqbiol:is>
            </rdf:Description>
          </rdf:RDF>
        </annotation>
      </species>
      <species metaid="ac_c" id="ac_c" name="Acetate" compartment="Cytosol" substanceUnits="substance" hasOnlySubstanceUnits="false" boundaryCondition="false" constant="false" fbc:charge="-1">
        <annotation>
          <rdf:RDF xmlns:rdf="http://www.w3.org/1999/02/22-rdf-syntax-ns#" xmlns:dc="http://purl.org/dc/elements/1.1/" xmlns:dcterms="http://purl.org/dc/terms/" xmlns:vCard="http://www.w3.org/2001/vcard-rdf/3.0#" xmlns:bqbiol="http://biomodels.net/biology-qualifiers/" xmlns:bqmodel="http://biomodels.net/model-qualifiers/">
            <rdf:Description rdf:about="#ac_c">
              <bqbiol:is>
                <rdf:Bag>
                  <rdf:li rdf:resource="http://identifiers.org/cas/64-19-7"/>
                  <rdf:li rdf:resource="http://identifiers.org/3dmet/B00009"/>
                  <rdf:li rdf:resource="http://identifiers.org/obo.chebi/CHEBI%3A15366"/>
                  <rdf:li rdf:resource="http://identifiers.org/kegg.compound/C00033"/>
                  <rdf:li rdf:resource="http://identifiers.org/pubchem.substance/3335"/>
                </rdf:Bag>
              </bqbiol:is>
            </rdf:Description>
          </rdf:RDF>
        </annotation>
      </species>
      <species metaid="dhf_c" id="dhf_c" name="7,8-Dihydrofolate" compartment="Cytosol" substanceUnits="substance" hasOnlySubstanceUnits="false" boundaryCondition="false" constant="false" fbc:charge="-1">
        <annotation>
          <rdf:RDF xmlns:rdf="http://www.w3.org/1999/02/22-rdf-syntax-ns#" xmlns:dc="http://purl.org/dc/elements/1.1/" xmlns:dcterms="http://purl.org/dc/terms/" xmlns:vCard="http://www.w3.org/2001/vcard-rdf/3.0#" xmlns:bqbiol="http://biomodels.net/biology-qualifiers/" xmlns:bqmodel="http://biomodels.net/model-qualifiers/">
            <rdf:Description rdf:about="#dhf_c">
              <bqbiol:is>
                <rdf:Bag>
                  <rdf:li rdf:resource="http://identifiers.org/cas/4033-27-6"/>
                  <rdf:li rdf:resource="http://identifiers.org/3dmet/B01240"/>
                  <rdf:li rdf:resource="http://identifiers.org/obo.chebi/CHEBI%3A15633"/>
                  <rdf:li rdf:resource="http://identifiers.org/kegg.compound/C00415"/>
                  <rdf:li rdf:resource="http://identifiers.org/pubchem.substance/3705"/>
                </rdf:Bag>
              </bqbiol:is>
            </rdf:Description>
          </rdf:RDF>
        </annotation>
      </species>
      <species metaid="h_c" id="h_c" name="H+" compartment="Cytosol" substanceUnits="substance" hasOnlySubstanceUnits="false" boundaryCondition="false" constant="false" fbc:charge="1">
        <annotation>
          <rdf:RDF xmlns:rdf="http://www.w3.org/1999/02/22-rdf-syntax-ns#" xmlns:dc="http://purl.org/dc/elements/1.1/" xmlns:dcterms="http://purl.org/dc/terms/" xmlns:vCard="http://www.w3.org/2001/vcard-rdf/3.0#" xmlns:bqbiol="http://biomodels.net/biology-qualifiers/" xmlns:bqmodel="http://biomodels.net/model-qualifiers/">
            <rdf:Description rdf:about="#h_c">
              <bqbiol:is>
                <rdf:Bag>
                  <rdf:li rdf:resource="http://identifiers.org/obo.chebi/CHEBI%3A15378"/>
                  <rdf:li rdf:resource="http://identifiers.org/pubchem.substance/3380"/>
                </rdf:Bag>
              </bqbiol:is>
            </rdf:Description>
          </rdf:RDF>
        </annotation>
      </species>
      <species metaid="dtdp_c" id="dtdp_c" name="DTDP" compartment="Cytosol" substanceUnits="substance" hasOnlySubstanceUnits="false" boundaryCondition="false" constant="false" fbc:charge="-3">
        <annotation>
          <rdf:RDF xmlns:rdf="http://www.w3.org/1999/02/22-rdf-syntax-ns#" xmlns:dc="http://purl.org/dc/elements/1.1/" xmlns:dcterms="http://purl.org/dc/terms/" xmlns:vCard="http://www.w3.org/2001/vcard-rdf/3.0#" xmlns:bqbiol="http://biomodels.net/biology-qualifiers/" xmlns:bqmodel="http://biomodels.net/model-qualifiers/">
            <rdf:Description rdf:about="#dtdp_c">
              <bqbiol:is>
                <rdf:Bag>
                  <rdf:li rdf:resource="http://identifiers.org/cas/491-97-4"/>
                  <rdf:li rdf:resource="http://identifiers.org/3dmet/B01229"/>
                  <rdf:li rdf:resource="http://identifiers.org/obo.chebi/CHEBI%3A18075"/>
                  <rdf:li rdf:resource="http://identifiers.org/kegg.compound/C00363"/>
                  <rdf:li rdf:resource="http://identifiers.org/pubchem.substance/3654"/>
                </rdf:Bag>
              </bqbiol:is>
            </rdf:Description>
          </rdf:RDF>
        </annotation>
      </species>
      <species metaid="gua_c" id="gua_c" name="Guanine" compartment="Cytosol" substanceUnits="substance" hasOnlySubstanceUnits="false" boundaryCondition="false" constant="false" fbc:charge="0">
        <annotation>
          <rdf:RDF xmlns:rdf="http://www.w3.org/1999/02/22-rdf-syntax-ns#" xmlns:dc="http://purl.org/dc/elements/1.1/" xmlns:dcterms="http://purl.org/dc/terms/" xmlns:vCard="http://www.w3.org/2001/vcard-rdf/3.0#" xmlns:bqbiol="http://biomodels.net/biology-qualifiers/" xmlns:bqmodel="http://biomodels.net/model-qualifiers/">
            <rdf:Description rdf:about="#gua_c">
              <bqbiol:is>
                <rdf:Bag>
                  <rdf:li rdf:resource="http://identifiers.org/cas/73-40-5"/>
                  <rdf:li rdf:resource="http://identifiers.org/3dmet/B00067"/>
                  <rdf:li rdf:resource="http://identifiers.org/obo.chebi/CHEBI%3A16235"/>
                  <rdf:li rdf:resource="http://identifiers.org/kegg.compound/C00242"/>
                  <rdf:li rdf:resource="http://identifiers.org/pubchem.substance/3541"/>
                </rdf:Bag>
              </bqbiol:is>
            </rdf:Description>
          </rdf:RDF>
        </annotation>
      </species>
      <species metaid="met__L_c" id="met__L_c" name="L-Methionine" compartment="Cytosol" substanceUnits="substance" hasOnlySubstanceUnits="false" boundaryCondition="false" constant="false" fbc:charge="0">
        <annotation>
          <rdf:RDF xmlns:rdf="http://www.w3.org/1999/02/22-rdf-syntax-ns#" xmlns:dc="http://purl.org/dc/elements/1.1/" xmlns:dcterms="http://purl.org/dc/terms/" xmlns:vCard="http://www.w3.org/2001/vcard-rdf/3.0#" xmlns:bqbiol="http://biomodels.net/biology-qualifiers/" xmlns:bqmodel="http://biomodels.net/model-qualifiers/">
            <rdf:Description rdf:about="#met__L_c">
              <bqbiol:is>
                <rdf:Bag>
                  <rdf:li rdf:resource="http://identifiers.org/cas/63-68-3"/>
                  <rdf:li rdf:resource="http://identifiers.org/3dmet/B01148"/>
                  <rdf:li rdf:resource="http://identifiers.org/obo.chebi/CHEBI%3A16643"/>
                  <rdf:li rdf:resource="http://identifiers.org/kegg.compound/C00073"/>
                  <rdf:li rdf:resource="http://identifiers.org/pubchem.substance/3373"/>
                </rdf:Bag>
              </bqbiol:is>
            </rdf:Description>
          </rdf:RDF>
        </annotation>
      </species>
      <species metaid="fad_c" id="fad_c" name="Flavin adenine dinucleotide oxidized" compartment="Cytosol" substanceUnits="substance" hasOnlySubstanceUnits="false" boundaryCondition="false" constant="false" fbc:charge="-2">
        <annotation>
          <rdf:RDF xmlns:rdf="http://www.w3.org/1999/02/22-rdf-syntax-ns#" xmlns:dc="http://purl.org/dc/elements/1.1/" xmlns:dcterms="http://purl.org/dc/terms/" xmlns:vCard="http://www.w3.org/2001/vcard-rdf/3.0#" xmlns:bqbiol="http://biomodels.net/biology-qualifiers/" xmlns:bqmodel="http://biomodels.net/model-qualifiers/">
            <rdf:Description rdf:about="#fad_c">
              <bqbiol:is>
                <rdf:Bag>
                  <rdf:li rdf:resource="http://identifiers.org/cas/146-14-5"/>
                  <rdf:li rdf:resource="http://identifiers.org/3dmet/B04619"/>
                  <rdf:li rdf:resource="http://identifiers.org/obo.chebi/CHEBI%3A16238"/>
                  <rdf:li rdf:resource="http://identifiers.org/pubchem.substance/3318"/>
                  <rdf:li rdf:resource="http://identifiers.org/kegg.compound/C00016"/>
                </rdf:Bag>
              </bqbiol:is>
            </rdf:Description>
          </rdf:RDF>
        </annotation>
      </species>
      <species metaid="utp_c" id="utp_c" name="UTP" compartment="Cytosol" substanceUnits="substance" hasOnlySubstanceUnits="false" boundaryCondition="false" constant="false" fbc:charge="-4">
        <annotation>
          <rdf:RDF xmlns:rdf="http://www.w3.org/1999/02/22-rdf-syntax-ns#" xmlns:dc="http://purl.org/dc/elements/1.1/" xmlns:dcterms="http://purl.org/dc/terms/" xmlns:vCard="http://www.w3.org/2001/vcard-rdf/3.0#" xmlns:bqbiol="http://biomodels.net/biology-qualifiers/" xmlns:bqmodel="http://biomodels.net/model-qualifiers/">
            <rdf:Description rdf:about="#utp_c">
              <bqbiol:is>
                <rdf:Bag>
                  <rdf:li rdf:resource="http://identifiers.org/cas/63-39-8"/>
                  <rdf:li rdf:resource="http://identifiers.org/3dmet/B01149"/>
                  <rdf:li rdf:resource="http://identifiers.org/obo.chebi/CHEBI%3A15713"/>
                  <rdf:li rdf:resource="http://identifiers.org/kegg.compound/C00075"/>
                  <rdf:li rdf:resource="http://identifiers.org/pubchem.substance/3375"/>
                </rdf:Bag>
              </bqbiol:is>
            </rdf:Description>
          </rdf:RDF>
        </annotation>
      </species>
      <species metaid="glutrna_c" id="glutrna_c" name="L-Glutamyl-tRNA(Glu)" compartment="Cytosol" substanceUnits="substance" hasOnlySubstanceUnits="false" boundaryCondition="false" constant="false" fbc:charge="0">
        <annotation>
          <rdf:RDF xmlns:rdf="http://www.w3.org/1999/02/22-rdf-syntax-ns#" xmlns:dc="http://purl.org/dc/elements/1.1/" xmlns:dcterms="http://purl.org/dc/terms/" xmlns:vCard="http://www.w3.org/2001/vcard-rdf/3.0#" xmlns:bqbiol="http://biomodels.net/biology-qualifiers/" xmlns:bqmodel="http://biomodels.net/model-qualifiers/">
            <rdf:Description rdf:about="#glutrna_c">
              <bqbiol:is>
                <rdf:Bag>
                  <rdf:li rdf:resource="http://identifiers.org/kegg.compound/C02987"/>
                  <rdf:li rdf:resource="http://identifiers.org/obo.chebi/CHEBI%3A29157"/>
                  <rdf:li rdf:resource="http://identifiers.org/pubchem.substance/5896"/>
                </rdf:Bag>
              </bqbiol:is>
            </rdf:Description>
          </rdf:RDF>
        </annotation>
      </species>
      <species metaid="prpp_c" id="prpp_c" name="5-Phospho-alpha-D-ribose 1-diphosphate" compartment="Cytosol" substanceUnits="substance" hasOnlySubstanceUnits="false" boundaryCondition="false" constant="false" fbc:charge="-5">
        <annotation>
          <rdf:RDF xmlns:rdf="http://www.w3.org/1999/02/22-rdf-syntax-ns#" xmlns:dc="http://purl.org/dc/elements/1.1/" xmlns:dcterms="http://purl.org/dc/terms/" xmlns:vCard="http://www.w3.org/2001/vcard-rdf/3.0#" xmlns:bqbiol="http://biomodels.net/biology-qualifiers/" xmlns:bqmodel="http://biomodels.net/model-qualifiers/">
            <rdf:Description rdf:about="#prpp_c">
              <bqbiol:is>
                <rdf:Bag>
                  <rdf:li rdf:resource="http://identifiers.org/cas/7540-64-9"/>
                  <rdf:li rdf:resource="http://identifiers.org/3dmet/B01164"/>
                  <rdf:li rdf:resource="http://identifiers.org/obo.chebi/CHEBI%3A17111"/>
                  <rdf:li rdf:resource="http://identifiers.org/kegg.compound/C00119"/>
                  <rdf:li rdf:resource="http://identifiers.org/pubchem.substance/3419"/>
                </rdf:Bag>
              </bqbiol:is>
            </rdf:Description>
          </rdf:RDF>
        </annotation>
      </species>
      <species metaid="fdp_c" id="fdp_c" name="D-Fructose 1,6-bisphosphate" compartment="Cytosol" substanceUnits="substance" hasOnlySubstanceUnits="false" boundaryCondition="false" constant="false" fbc:charge="-4">
        <annotation>
          <rdf:RDF xmlns:rdf="http://www.w3.org/1999/02/22-rdf-syntax-ns#" xmlns:dc="http://purl.org/dc/elements/1.1/" xmlns:dcterms="http://purl.org/dc/terms/" xmlns:vCard="http://www.w3.org/2001/vcard-rdf/3.0#" xmlns:bqbiol="http://biomodels.net/biology-qualifiers/" xmlns:bqmodel="http://biomodels.net/model-qualifiers/">
            <rdf:Description rdf:about="#fdp_c">
              <bqbiol:is>
                <rdf:Bag>
                  <rdf:li rdf:resource="http://identifiers.org/cas/488-69-7"/>
                  <rdf:li rdf:resource="http://identifiers.org/3dmet/B04673"/>
                  <rdf:li rdf:resource="http://identifiers.org/obo.chebi/CHEBI%3A16905"/>
                  <rdf:li rdf:resource="http://identifiers.org/kegg.compound/C00354"/>
                  <rdf:li rdf:resource="http://identifiers.org/pubchem.substance/3647"/>
                </rdf:Bag>
              </bqbiol:is>
            </rdf:Description>
          </rdf:RDF>
        </annotation>
      </species>
      <species metaid="orn_c" id="orn_c" name="Ornithine" compartment="Cytosol" substanceUnits="substance" hasOnlySubstanceUnits="false" boundaryCondition="false" constant="false" fbc:charge="1">
        <annotation>
          <rdf:RDF xmlns:rdf="http://www.w3.org/1999/02/22-rdf-syntax-ns#" xmlns:dc="http://purl.org/dc/elements/1.1/" xmlns:dcterms="http://purl.org/dc/terms/" xmlns:vCard="http://www.w3.org/2001/vcard-rdf/3.0#" xmlns:bqbiol="http://biomodels.net/biology-qualifiers/" xmlns:bqmodel="http://biomodels.net/model-qualifiers/">
            <rdf:Description rdf:about="#orn_c">
              <bqbiol:is>
                <rdf:Bag>
                  <rdf:li rdf:resource="http://identifiers.org/3dmet/B00020"/>
                  <rdf:li rdf:resource="http://identifiers.org/kegg.compound/C00077"/>
                  <rdf:li rdf:resource="http://identifiers.org/obo.chebi/CHEBI%3A15729"/>
                  <rdf:li rdf:resource="http://identifiers.org/pubchem.substance/3377"/>
                </rdf:Bag>
              </bqbiol:is>
            </rdf:Description>
          </rdf:RDF>
        </annotation>
      </species>
      <species metaid="tyr__L_c" id="tyr__L_c" name="L-Tyrosine" compartment="Cytosol" substanceUnits="substance" hasOnlySubstanceUnits="false" boundaryCondition="false" constant="false" fbc:charge="0">
        <annotation>
          <rdf:RDF xmlns:rdf="http://www.w3.org/1999/02/22-rdf-syntax-ns#" xmlns:dc="http://purl.org/dc/elements/1.1/" xmlns:dcterms="http://purl.org/dc/terms/" xmlns:vCard="http://www.w3.org/2001/vcard-rdf/3.0#" xmlns:bqbiol="http://biomodels.net/biology-qualifiers/" xmlns:bqmodel="http://biomodels.net/model-qualifiers/">
            <rdf:Description rdf:about="#tyr__L_c">
              <bqbiol:is>
                <rdf:Bag>
                  <rdf:li rdf:resource="http://identifiers.org/cas/60-18-4"/>
                  <rdf:li rdf:resource="http://identifiers.org/3dmet/B01154"/>
                  <rdf:li rdf:resource="http://identifiers.org/obo.chebi/CHEBI%3A17895"/>
                  <rdf:li rdf:resource="http://identifiers.org/kegg.compound/C00082"/>
                  <rdf:li rdf:resource="http://identifiers.org/pubchem.substance/3382"/>
                </rdf:Bag>
              </bqbiol:is>
            </rdf:Description>
          </rdf:RDF>
        </annotation>
      </species>
      <species metaid="ru5p__D_c" id="ru5p__D_c" name="D-Ribulose 5-phosphate" compartment="Cytosol" substanceUnits="substance" hasOnlySubstanceUnits="false" boundaryCondition="false" constant="false" fbc:charge="-2">
        <annotation>
          <rdf:RDF xmlns:rdf="http://www.w3.org/1999/02/22-rdf-syntax-ns#" xmlns:dc="http://purl.org/dc/elements/1.1/" xmlns:dcterms="http://purl.org/dc/terms/" xmlns:vCard="http://www.w3.org/2001/vcard-rdf/3.0#" xmlns:bqbiol="http://biomodels.net/biology-qualifiers/" xmlns:bqmodel="http://biomodels.net/model-qualifiers/">
            <rdf:Description rdf:about="#ru5p__D_c">
              <bqbiol:is>
                <rdf:Bag>
                  <rdf:li rdf:resource="http://identifiers.org/3dmet/B01187"/>
                  <rdf:li rdf:resource="http://identifiers.org/obo.chebi/CHEBI%3A17363"/>
                  <rdf:li rdf:resource="http://identifiers.org/kegg.compound/C00199"/>
                  <rdf:li rdf:resource="http://identifiers.org/pubchem.substance/3499"/>
                </rdf:Bag>
              </bqbiol:is>
            </rdf:Description>
          </rdf:RDF>
        </annotation>
      </species>
      <species metaid="dgdp_c" id="dgdp_c" name="DGDP" compartment="Cytosol" substanceUnits="substance" hasOnlySubstanceUnits="false" boundaryCondition="false" constant="false" fbc:charge="-3">
        <annotation>
          <rdf:RDF xmlns:rdf="http://www.w3.org/1999/02/22-rdf-syntax-ns#" xmlns:dc="http://purl.org/dc/elements/1.1/" xmlns:dcterms="http://purl.org/dc/terms/" xmlns:vCard="http://www.w3.org/2001/vcard-rdf/3.0#" xmlns:bqbiol="http://biomodels.net/biology-qualifiers/" xmlns:bqmodel="http://biomodels.net/model-qualifiers/">
            <rdf:Description rdf:about="#dgdp_c">
              <bqbiol:is>
                <rdf:Bag>
                  <rdf:li rdf:resource="http://identifiers.org/3dmet/B01227"/>
                  <rdf:li rdf:resource="http://identifiers.org/obo.chebi/CHEBI%3A28862"/>
                  <rdf:li rdf:resource="http://identifiers.org/kegg.compound/C00361"/>
                  <rdf:li rdf:resource="http://identifiers.org/pubchem.substance/3652"/>
                </rdf:Bag>
              </bqbiol:is>
            </rdf:Description>
          </rdf:RDF>
        </annotation>
      </species>
      <species metaid="trnaleu_c" id="trnaleu_c" name="TRNA(Leu)" compartment="Cytosol" substanceUnits="substance" hasOnlySubstanceUnits="false" boundaryCondition="false" constant="false" fbc:charge="0">
        <annotation>
          <rdf:RDF xmlns:rdf="http://www.w3.org/1999/02/22-rdf-syntax-ns#" xmlns:dc="http://purl.org/dc/elements/1.1/" xmlns:dcterms="http://purl.org/dc/terms/" xmlns:vCard="http://www.w3.org/2001/vcard-rdf/3.0#" xmlns:bqbiol="http://biomodels.net/biology-qualifiers/" xmlns:bqmodel="http://biomodels.net/model-qualifiers/">
            <rdf:Description rdf:about="#trnaleu_c">
              <bqbiol:is>
                <rdf:Bag>
                  <rdf:li rdf:resource="http://identifiers.org/kegg.compound/C01645"/>
                  <rdf:li rdf:resource="http://identifiers.org/obo.chebi/CHEBI%3A29169"/>
                  <rdf:li rdf:resource="http://identifiers.org/pubchem.substance/4794"/>
                </rdf:Bag>
              </bqbiol:is>
            </rdf:Description>
          </rdf:RDF>
        </annotation>
      </species>
      <species metaid="trnaarg_c" id="trnaarg_c" name="TRNA(Arg)" compartment="Cytosol" substanceUnits="substance" hasOnlySubstanceUnits="false" boundaryCondition="false" constant="false" fbc:charge="0">
        <annotation>
          <rdf:RDF xmlns:rdf="http://www.w3.org/1999/02/22-rdf-syntax-ns#" xmlns:dc="http://purl.org/dc/elements/1.1/" xmlns:dcterms="http://purl.org/dc/terms/" xmlns:vCard="http://www.w3.org/2001/vcard-rdf/3.0#" xmlns:bqbiol="http://biomodels.net/biology-qualifiers/" xmlns:bqmodel="http://biomodels.net/model-qualifiers/">
            <rdf:Description rdf:about="#trnaarg_c">
              <bqbiol:is>
                <rdf:Bag>
                  <rdf:li rdf:resource="http://identifiers.org/kegg.compound/C01636"/>
                  <rdf:li rdf:resource="http://identifiers.org/obo.chebi/CHEBI%3A29171"/>
                  <rdf:li rdf:resource="http://identifiers.org/pubchem.substance/4785"/>
                </rdf:Bag>
              </bqbiol:is>
            </rdf:Description>
          </rdf:RDF>
        </annotation>
      </species>
      <species metaid="dcmp_c" id="dcmp_c" name="DCMP" compartment="Cytosol" substanceUnits="substance" hasOnlySubstanceUnits="false" boundaryCondition="false" constant="false" fbc:charge="-2">
        <annotation>
          <rdf:RDF xmlns:rdf="http://www.w3.org/1999/02/22-rdf-syntax-ns#" xmlns:dc="http://purl.org/dc/elements/1.1/" xmlns:dcterms="http://purl.org/dc/terms/" xmlns:vCard="http://www.w3.org/2001/vcard-rdf/3.0#" xmlns:bqbiol="http://biomodels.net/biology-qualifiers/" xmlns:bqmodel="http://biomodels.net/model-qualifiers/">
            <rdf:Description rdf:about="#dcmp_c">
              <bqbiol:is>
                <rdf:Bag>
                  <rdf:li rdf:resource="http://identifiers.org/cas/1032-65-1"/>
                  <rdf:li rdf:resource="http://identifiers.org/3dmet/B01198"/>
                  <rdf:li rdf:resource="http://identifiers.org/obo.chebi/CHEBI%3A15918"/>
                  <rdf:li rdf:resource="http://identifiers.org/kegg.compound/C00239"/>
                  <rdf:li rdf:resource="http://identifiers.org/pubchem.substance/3538"/>
                </rdf:Bag>
              </bqbiol:is>
            </rdf:Description>
          </rdf:RDF>
        </annotation>
      </species>
      <species metaid="fol_c" id="fol_c" name="Folate" compartment="Cytosol" substanceUnits="substance" hasOnlySubstanceUnits="false" boundaryCondition="false" constant="false" fbc:charge="0">
        <annotation>
          <rdf:RDF xmlns:rdf="http://www.w3.org/1999/02/22-rdf-syntax-ns#" xmlns:dc="http://purl.org/dc/elements/1.1/" xmlns:dcterms="http://purl.org/dc/terms/" xmlns:vCard="http://www.w3.org/2001/vcard-rdf/3.0#" xmlns:bqbiol="http://biomodels.net/biology-qualifiers/" xmlns:bqmodel="http://biomodels.net/model-qualifiers/">
            <rdf:Description rdf:about="#fol_c">
              <bqbiol:is>
                <rdf:Bag>
                  <rdf:li rdf:resource="http://identifiers.org/cas/59-30-3"/>
                  <rdf:li rdf:resource="http://identifiers.org/3dmet/B01273"/>
                  <rdf:li rdf:resource="http://identifiers.org/obo.chebi/CHEBI%3A27470"/>
                  <rdf:li rdf:resource="http://identifiers.org/kegg.compound/C00504"/>
                  <rdf:li rdf:resource="http://identifiers.org/pubchem.substance/3787"/>
                </rdf:Bag>
              </bqbiol:is>
            </rdf:Description>
          </rdf:RDF>
        </annotation>
      </species>
      <species metaid="asn__L_c" id="asn__L_c" name="L-Asparagine" compartment="Cytosol" substanceUnits="substance" hasOnlySubstanceUnits="false" boundaryCondition="false" constant="false" fbc:charge="0">
        <annotation>
          <rdf:RDF xmlns:rdf="http://www.w3.org/1999/02/22-rdf-syntax-ns#" xmlns:dc="http://purl.org/dc/elements/1.1/" xmlns:dcterms="http://purl.org/dc/terms/" xmlns:vCard="http://www.w3.org/2001/vcard-rdf/3.0#" xmlns:bqbiol="http://biomodels.net/biology-qualifiers/" xmlns:bqmodel="http://biomodels.net/model-qualifiers/">
            <rdf:Description rdf:about="#asn__L_c">
              <bqbiol:is>
                <rdf:Bag>
                  <rdf:li rdf:resource="http://identifiers.org/cas/70-47-3"/>
                  <rdf:li rdf:resource="http://identifiers.org/3dmet/B00043"/>
                  <rdf:li rdf:resource="http://identifiers.org/obo.chebi/CHEBI%3A17196"/>
                  <rdf:li rdf:resource="http://identifiers.org/kegg.compound/C00152"/>
                  <rdf:li rdf:resource="http://identifiers.org/pubchem.substance/3452"/>
                </rdf:Bag>
              </bqbiol:is>
            </rdf:Description>
          </rdf:RDF>
        </annotation>
      </species>
      <species metaid="amet_c" id="amet_c" name="S-Adenosyl-L-methionine" compartment="Cytosol" substanceUnits="substance" hasOnlySubstanceUnits="false" boundaryCondition="false" constant="false" fbc:charge="1">
        <annotation>
          <rdf:RDF xmlns:rdf="http://www.w3.org/1999/02/22-rdf-syntax-ns#" xmlns:dc="http://purl.org/dc/elements/1.1/" xmlns:dcterms="http://purl.org/dc/terms/" xmlns:vCard="http://www.w3.org/2001/vcard-rdf/3.0#" xmlns:bqbiol="http://biomodels.net/biology-qualifiers/" xmlns:bqmodel="http://biomodels.net/model-qualifiers/">
            <rdf:Description rdf:about="#amet_c">
              <bqbiol:is>
                <rdf:Bag>
                  <rdf:li rdf:resource="http://identifiers.org/cas/29908-03-0"/>
                  <rdf:li rdf:resource="http://identifiers.org/3dmet/B04620"/>
                  <rdf:li rdf:resource="http://identifiers.org/obo.chebi/CHEBI%3A15414"/>
                  <rdf:li rdf:resource="http://identifiers.org/kegg.compound/C00019"/>
                  <rdf:li rdf:resource="http://identifiers.org/pubchem.substance/3321"/>
                </rdf:Bag>
              </bqbiol:is>
            </rdf:Description>
          </rdf:RDF>
        </annotation>
      </species>
      <species metaid="atp_c" id="atp_c" name="ATP" compartment="Cytosol" substanceUnits="substance" hasOnlySubstanceUnits="false" boundaryCondition="false" constant="false" fbc:charge="-4">
        <annotation>
          <rdf:RDF xmlns:rdf="http://www.w3.org/1999/02/22-rdf-syntax-ns#" xmlns:dc="http://purl.org/dc/elements/1.1/" xmlns:dcterms="http://purl.org/dc/terms/" xmlns:vCard="http://www.w3.org/2001/vcard-rdf/3.0#" xmlns:bqbiol="http://biomodels.net/biology-qualifiers/" xmlns:bqmodel="http://biomodels.net/model-qualifiers/">
            <rdf:Description rdf:about="#atp_c">
              <bqbiol:is>
                <rdf:Bag>
                  <rdf:li rdf:resource="http://identifiers.org/cas/56-65-5"/>
                  <rdf:li rdf:resource="http://identifiers.org/3dmet/B01125"/>
                  <rdf:li rdf:resource="http://identifiers.org/obo.chebi/CHEBI%3A15422"/>
                  <rdf:li rdf:resource="http://identifiers.org/kegg.compound/C00002"/>
                  <rdf:li rdf:resource="http://identifiers.org/pubchem.substance/3304"/>
                </rdf:Bag>
              </bqbiol:is>
            </rdf:Description>
          </rdf:RDF>
        </annotation>
      </species>
      <species metaid="pglyc_mpn_c" id="pglyc_mpn_c" name="Phosphatidylglycerol(1-)" compartment="Cytosol" substanceUnits="substance" hasOnlySubstanceUnits="false" boundaryCondition="false" constant="false" fbc:charge="-1">
        <annotation>
          <rdf:RDF xmlns:rdf="http://www.w3.org/1999/02/22-rdf-syntax-ns#" xmlns:dc="http://purl.org/dc/elements/1.1/" xmlns:dcterms="http://purl.org/dc/terms/" xmlns:vCard="http://www.w3.org/2001/vcard-rdf/3.0#" xmlns:bqbiol="http://biomodels.net/biology-qualifiers/" xmlns:bqmodel="http://biomodels.net/model-qualifiers/">
            <rdf:Description rdf:about="#pglyc_mpn_c">
              <bqbiol:isVersionOf>
                <rdf:Bag>
                  <rdf:li rdf:resource="http://identifiers.org/kegg.compound/C00344"/>
                  <rdf:li rdf:resource="http://identifiers.org/obo.chebi/CHEBI%3A60523"/>
                  <rdf:li rdf:resource="http://identifiers.org/pubchem.substance/3637"/>
                </rdf:Bag>
              </bqbiol:isVersionOf>
            </rdf:Description>
          </rdf:RDF>
        </annotation>
      </species>
      <species metaid="trnalys_c" id="trnalys_c" name="TRNA(Lys)" compartment="Cytosol" substanceUnits="substance" hasOnlySubstanceUnits="false" boundaryCondition="false" constant="false" fbc:charge="0">
        <annotation>
          <rdf:RDF xmlns:rdf="http://www.w3.org/1999/02/22-rdf-syntax-ns#" xmlns:dc="http://purl.org/dc/elements/1.1/" xmlns:dcterms="http://purl.org/dc/terms/" xmlns:vCard="http://www.w3.org/2001/vcard-rdf/3.0#" xmlns:bqbiol="http://biomodels.net/biology-qualifiers/" xmlns:bqmodel="http://biomodels.net/model-qualifiers/">
            <rdf:Description rdf:about="#trnalys_c">
              <bqbiol:is>
                <rdf:Bag>
                  <rdf:li rdf:resource="http://identifiers.org/kegg.compound/C01646"/>
                  <rdf:li rdf:resource="http://identifiers.org/obo.chebi/CHEBI%3A29185"/>
                  <rdf:li rdf:resource="http://identifiers.org/pubchem.substance/4795"/>
                </rdf:Bag>
              </bqbiol:is>
            </rdf:Description>
          </rdf:RDF>
        </annotation>
      </species>
      <species metaid="tyrtrna_c" id="tyrtrna_c" name="L-Tyrosyl-tRNA(Tyr)" compartment="Cytosol" substanceUnits="substance" hasOnlySubstanceUnits="false" boundaryCondition="false" constant="false" fbc:charge="1">
        <annotation>
          <rdf:RDF xmlns:rdf="http://www.w3.org/1999/02/22-rdf-syntax-ns#" xmlns:dc="http://purl.org/dc/elements/1.1/" xmlns:dcterms="http://purl.org/dc/terms/" xmlns:vCard="http://www.w3.org/2001/vcard-rdf/3.0#" xmlns:bqbiol="http://biomodels.net/biology-qualifiers/" xmlns:bqmodel="http://biomodels.net/model-qualifiers/">
            <rdf:Description rdf:about="#tyrtrna_c">
              <bqbiol:is>
                <rdf:Bag>
                  <rdf:li rdf:resource="http://identifiers.org/kegg.compound/C02839"/>
                  <rdf:li rdf:resource="http://identifiers.org/obo.chebi/CHEBI%3A29161"/>
                  <rdf:li rdf:resource="http://identifiers.org/pubchem.substance/5781"/>
                </rdf:Bag>
              </bqbiol:is>
            </rdf:Description>
          </rdf:RDF>
        </annotation>
      </species>
      <species metaid="nicrnt_c" id="nicrnt_c" name="Nicotinate D-ribonucleotide" compartment="Cytosol" substanceUnits="substance" hasOnlySubstanceUnits="false" boundaryCondition="false" constant="false" fbc:charge="-2">
        <annotation>
          <rdf:RDF xmlns:rdf="http://www.w3.org/1999/02/22-rdf-syntax-ns#" xmlns:dc="http://purl.org/dc/elements/1.1/" xmlns:dcterms="http://purl.org/dc/terms/" xmlns:vCard="http://www.w3.org/2001/vcard-rdf/3.0#" xmlns:bqbiol="http://biomodels.net/biology-qualifiers/" xmlns:bqmodel="http://biomodels.net/model-qualifiers/">
            <rdf:Description rdf:about="#nicrnt_c">
              <bqbiol:is>
                <rdf:Bag>
                  <rdf:li rdf:resource="http://identifiers.org/3dmet/B01404"/>
                  <rdf:li rdf:resource="http://identifiers.org/obo.chebi/CHEBI%3A15763"/>
                  <rdf:li rdf:resource="http://identifiers.org/kegg.compound/C01185"/>
                  <rdf:li rdf:resource="http://identifiers.org/pubchem.substance/4411"/>
                </rdf:Bag>
              </bqbiol:is>
            </rdf:Description>
          </rdf:RDF>
        </annotation>
      </species>
      <species metaid="cys__L_c" id="cys__L_c" name="L-Cysteine" compartment="Cytosol" substanceUnits="substance" hasOnlySubstanceUnits="false" boundaryCondition="false" constant="false" fbc:charge="0">
        <annotation>
          <rdf:RDF xmlns:rdf="http://www.w3.org/1999/02/22-rdf-syntax-ns#" xmlns:dc="http://purl.org/dc/elements/1.1/" xmlns:dcterms="http://purl.org/dc/terms/" xmlns:vCard="http://www.w3.org/2001/vcard-rdf/3.0#" xmlns:bqbiol="http://biomodels.net/biology-qualifiers/" xmlns:bqmodel="http://biomodels.net/model-qualifiers/">
            <rdf:Description rdf:about="#cys__L_c">
              <bqbiol:is>
                <rdf:Bag>
                  <rdf:li rdf:resource="http://identifiers.org/cas/52-90-4"/>
                  <rdf:li rdf:resource="http://identifiers.org/3dmet/B01159"/>
                  <rdf:li rdf:resource="http://identifiers.org/obo.chebi/CHEBI%3A17561"/>
                  <rdf:li rdf:resource="http://identifiers.org/kegg.compound/C00097"/>
                  <rdf:li rdf:resource="http://identifiers.org/pubchem.substance/3397"/>
                </rdf:Bag>
              </bqbiol:is>
            </rdf:Description>
          </rdf:RDF>
        </annotation>
      </species>
      <species metaid="e4p_c" id="e4p_c" name="D-Erythrose 4-phosphate" compartment="Cytosol" substanceUnits="substance" hasOnlySubstanceUnits="false" boundaryCondition="false" constant="false" fbc:charge="-2">
        <annotation>
          <rdf:RDF xmlns:rdf="http://www.w3.org/1999/02/22-rdf-syntax-ns#" xmlns:dc="http://purl.org/dc/elements/1.1/" xmlns:dcterms="http://purl.org/dc/terms/" xmlns:vCard="http://www.w3.org/2001/vcard-rdf/3.0#" xmlns:bqbiol="http://biomodels.net/biology-qualifiers/" xmlns:bqmodel="http://biomodels.net/model-qualifiers/">
            <rdf:Description rdf:about="#e4p_c">
              <bqbiol:is>
                <rdf:Bag>
                  <rdf:li rdf:resource="http://identifiers.org/cas/585-18-2"/>
                  <rdf:li rdf:resource="http://identifiers.org/3dmet/B04660"/>
                  <rdf:li rdf:resource="http://identifiers.org/obo.chebi/CHEBI%3A48153"/>
                  <rdf:li rdf:resource="http://identifiers.org/kegg.compound/C00279"/>
                  <rdf:li rdf:resource="http://identifiers.org/pubchem.substance/3574"/>
                </rdf:Bag>
              </bqbiol:is>
            </rdf:Description>
          </rdf:RDF>
        </annotation>
      </species>
      <species metaid="citr__L_c" id="citr__L_c" name="L-Citrulline" compartment="Cytosol" substanceUnits="substance" hasOnlySubstanceUnits="false" boundaryCondition="false" constant="false" fbc:charge="0">
        <annotation>
          <rdf:RDF xmlns:rdf="http://www.w3.org/1999/02/22-rdf-syntax-ns#" xmlns:dc="http://purl.org/dc/elements/1.1/" xmlns:dcterms="http://purl.org/dc/terms/" xmlns:vCard="http://www.w3.org/2001/vcard-rdf/3.0#" xmlns:bqbiol="http://biomodels.net/biology-qualifiers/" xmlns:bqmodel="http://biomodels.net/model-qualifiers/">
            <rdf:Description rdf:about="#citr__L_c">
              <bqbiol:is>
                <rdf:Bag>
                  <rdf:li rdf:resource="http://identifiers.org/cas/372-75-8"/>
                  <rdf:li rdf:resource="http://identifiers.org/3dmet/B01217"/>
                  <rdf:li rdf:resource="http://identifiers.org/obo.chebi/CHEBI%3A16349"/>
                  <rdf:li rdf:resource="http://identifiers.org/kegg.compound/C00327"/>
                  <rdf:li rdf:resource="http://identifiers.org/pubchem.substance/3621"/>
                </rdf:Bag>
              </bqbiol:is>
            </rdf:Description>
          </rdf:RDF>
        </annotation>
      </species>
      <species metaid="udp_c" id="udp_c" name="UDP" compartment="Cytosol" substanceUnits="substance" hasOnlySubstanceUnits="false" boundaryCondition="false" constant="false" fbc:charge="-3">
        <annotation>
          <rdf:RDF xmlns:rdf="http://www.w3.org/1999/02/22-rdf-syntax-ns#" xmlns:dc="http://purl.org/dc/elements/1.1/" xmlns:dcterms="http://purl.org/dc/terms/" xmlns:vCard="http://www.w3.org/2001/vcard-rdf/3.0#" xmlns:bqbiol="http://biomodels.net/biology-qualifiers/" xmlns:bqmodel="http://biomodels.net/model-qualifiers/">
            <rdf:Description rdf:about="#udp_c">
              <bqbiol:is>
                <rdf:Bag>
                  <rdf:li rdf:resource="http://identifiers.org/cas/58-98-0"/>
                  <rdf:li rdf:resource="http://identifiers.org/3dmet/B01132"/>
                  <rdf:li rdf:resource="http://identifiers.org/obo.chebi/CHEBI%3A17659"/>
                  <rdf:li rdf:resource="http://identifiers.org/kegg.compound/C00015"/>
                  <rdf:li rdf:resource="http://identifiers.org/pubchem.substance/3317"/>
                </rdf:Bag>
              </bqbiol:is>
            </rdf:Description>
          </rdf:RDF>
        </annotation>
      </species>
      <species metaid="trnagln_c" id="trnagln_c" name="TRNA(Gln)" compartment="Cytosol" substanceUnits="substance" hasOnlySubstanceUnits="false" boundaryCondition="false" constant="false" fbc:charge="0">
        <annotation>
          <rdf:RDF xmlns:rdf="http://www.w3.org/1999/02/22-rdf-syntax-ns#" xmlns:dc="http://purl.org/dc/elements/1.1/" xmlns:dcterms="http://purl.org/dc/terms/" xmlns:vCard="http://www.w3.org/2001/vcard-rdf/3.0#" xmlns:bqbiol="http://biomodels.net/biology-qualifiers/" xmlns:bqmodel="http://biomodels.net/model-qualifiers/">
            <rdf:Description rdf:about="#trnagln_c">
              <bqbiol:is>
                <rdf:Bag>
                  <rdf:li rdf:resource="http://identifiers.org/kegg.compound/C01640"/>
                  <rdf:li rdf:resource="http://identifiers.org/obo.chebi/CHEBI%3A29168"/>
                  <rdf:li rdf:resource="http://identifiers.org/pubchem.substance/4789"/>
                </rdf:Bag>
              </bqbiol:is>
            </rdf:Description>
          </rdf:RDF>
        </annotation>
      </species>
      <species metaid="acald_c" id="acald_c" name="Acetaldehyde" compartment="Cytosol" substanceUnits="substance" hasOnlySubstanceUnits="false" boundaryCondition="false" constant="false" fbc:charge="0">
        <annotation>
          <rdf:RDF xmlns:rdf="http://www.w3.org/1999/02/22-rdf-syntax-ns#" xmlns:dc="http://purl.org/dc/elements/1.1/" xmlns:dcterms="http://purl.org/dc/terms/" xmlns:vCard="http://www.w3.org/2001/vcard-rdf/3.0#" xmlns:bqbiol="http://biomodels.net/biology-qualifiers/" xmlns:bqmodel="http://biomodels.net/model-qualifiers/">
            <rdf:Description rdf:about="#acald_c">
              <bqbiol:is>
                <rdf:Bag>
                  <rdf:li rdf:resource="http://identifiers.org/cas/75-07-0"/>
                  <rdf:li rdf:resource="http://identifiers.org/3dmet/B01155"/>
                  <rdf:li rdf:resource="http://identifiers.org/obo.chebi/CHEBI%3A15343"/>
                  <rdf:li rdf:resource="http://identifiers.org/kegg.compound/C00084"/>
                  <rdf:li rdf:resource="http://identifiers.org/pubchem.substance/3384"/>
                </rdf:Bag>
              </bqbiol:is>
            </rdf:Description>
          </rdf:RDF>
        </annotation>
      </species>
      <species metaid="trnaphe_c" id="trnaphe_c" name="TRNA(Phe)" compartment="Cytosol" substanceUnits="substance" hasOnlySubstanceUnits="false" boundaryCondition="false" constant="false" fbc:charge="0">
        <annotation>
          <rdf:RDF xmlns:rdf="http://www.w3.org/1999/02/22-rdf-syntax-ns#" xmlns:dc="http://purl.org/dc/elements/1.1/" xmlns:dcterms="http://purl.org/dc/terms/" xmlns:vCard="http://www.w3.org/2001/vcard-rdf/3.0#" xmlns:bqbiol="http://biomodels.net/biology-qualifiers/" xmlns:bqmodel="http://biomodels.net/model-qualifiers/">
            <rdf:Description rdf:about="#trnaphe_c">
              <bqbiol:is>
                <rdf:Bag>
                  <rdf:li rdf:resource="http://identifiers.org/kegg.compound/C01648"/>
                  <rdf:li rdf:resource="http://identifiers.org/obo.chebi/CHEBI%3A29184"/>
                  <rdf:li rdf:resource="http://identifiers.org/pubchem.substance/4797"/>
                </rdf:Bag>
              </bqbiol:is>
            </rdf:Description>
          </rdf:RDF>
        </annotation>
      </species>
      <species metaid="fmn_c" id="fmn_c" name="FMN" compartment="Cytosol" substanceUnits="substance" hasOnlySubstanceUnits="false" boundaryCondition="false" constant="false" fbc:charge="-2">
        <annotation>
          <rdf:RDF xmlns:rdf="http://www.w3.org/1999/02/22-rdf-syntax-ns#" xmlns:dc="http://purl.org/dc/elements/1.1/" xmlns:dcterms="http://purl.org/dc/terms/" xmlns:vCard="http://www.w3.org/2001/vcard-rdf/3.0#" xmlns:bqbiol="http://biomodels.net/biology-qualifiers/" xmlns:bqmodel="http://biomodels.net/model-qualifiers/">
            <rdf:Description rdf:about="#fmn_c">
              <bqbiol:is>
                <rdf:Bag>
                  <rdf:li rdf:resource="http://identifiers.org/cas/146-17-8"/>
                  <rdf:li rdf:resource="http://identifiers.org/3dmet/B04626"/>
                  <rdf:li rdf:resource="http://identifiers.org/obo.chebi/CHEBI%3A17621"/>
                  <rdf:li rdf:resource="http://identifiers.org/kegg.compound/C00061"/>
                  <rdf:li rdf:resource="http://identifiers.org/pubchem.substance/3361"/>
                </rdf:Bag>
              </bqbiol:is>
            </rdf:Description>
          </rdf:RDF>
        </annotation>
      </species>
      <species metaid="dna_c" id="dna_c" name="DNA" compartment="Cytosol" substanceUnits="substance" hasOnlySubstanceUnits="false" boundaryCondition="false" constant="false" fbc:charge="-100">
        <annotation>
          <rdf:RDF xmlns:rdf="http://www.w3.org/1999/02/22-rdf-syntax-ns#" xmlns:dc="http://purl.org/dc/elements/1.1/" xmlns:dcterms="http://purl.org/dc/terms/" xmlns:vCard="http://www.w3.org/2001/vcard-rdf/3.0#" xmlns:bqbiol="http://biomodels.net/biology-qualifiers/" xmlns:bqmodel="http://biomodels.net/model-qualifiers/">
            <rdf:Description rdf:about="#dna_c">
              <bqbiol:isVersionOf>
                <rdf:Bag>
                  <rdf:li rdf:resource="http://identifiers.org/cas/9007-49-2"/>
                  <rdf:li rdf:resource="http://identifiers.org/kegg.compound/C00039"/>
                  <rdf:li rdf:resource="http://identifiers.org/obo.chebi/CHEBI%3A16991"/>
                  <rdf:li rdf:resource="http://identifiers.org/pubchem.substance/3341"/>
                </rdf:Bag>
              </bqbiol:isVersionOf>
            </rdf:Description>
          </rdf:RDF>
        </annotation>
      </species>
      <species metaid="dcyt_c" id="dcyt_c" name="Deoxycytidine" compartment="Cytosol" substanceUnits="substance" hasOnlySubstanceUnits="false" boundaryCondition="false" constant="false" fbc:charge="0">
        <annotation>
          <rdf:RDF xmlns:rdf="http://www.w3.org/1999/02/22-rdf-syntax-ns#" xmlns:dc="http://purl.org/dc/elements/1.1/" xmlns:dcterms="http://purl.org/dc/terms/" xmlns:vCard="http://www.w3.org/2001/vcard-rdf/3.0#" xmlns:bqbiol="http://biomodels.net/biology-qualifiers/" xmlns:bqmodel="http://biomodels.net/model-qualifiers/">
            <rdf:Description rdf:about="#dcyt_c">
              <bqbiol:is>
                <rdf:Bag>
                  <rdf:li rdf:resource="http://identifiers.org/cas/951-77-9"/>
                  <rdf:li rdf:resource="http://identifiers.org/3dmet/B01347"/>
                  <rdf:li rdf:resource="http://identifiers.org/obo.chebi/CHEBI%3A15698"/>
                  <rdf:li rdf:resource="http://identifiers.org/kegg.compound/C00881"/>
                  <rdf:li rdf:resource="http://identifiers.org/pubchem.substance/4137"/>
                </rdf:Bag>
              </bqbiol:is>
            </rdf:Description>
          </rdf:RDF>
        </annotation>
      </species>
      <species metaid="valtrna_c" id="valtrna_c" name="L-Valyl-tRNA(Val)" compartment="Cytosol" substanceUnits="substance" hasOnlySubstanceUnits="false" boundaryCondition="false" constant="false" fbc:charge="1">
        <annotation>
          <rdf:RDF xmlns:rdf="http://www.w3.org/1999/02/22-rdf-syntax-ns#" xmlns:dc="http://purl.org/dc/elements/1.1/" xmlns:dcterms="http://purl.org/dc/terms/" xmlns:vCard="http://www.w3.org/2001/vcard-rdf/3.0#" xmlns:bqbiol="http://biomodels.net/biology-qualifiers/" xmlns:bqmodel="http://biomodels.net/model-qualifiers/">
            <rdf:Description rdf:about="#valtrna_c">
              <bqbiol:is>
                <rdf:Bag>
                  <rdf:li rdf:resource="http://identifiers.org/kegg.compound/C02554"/>
                  <rdf:li rdf:resource="http://identifiers.org/obo.chebi/CHEBI%3A29164"/>
                  <rdf:li rdf:resource="http://identifiers.org/pubchem.substance/5555"/>
                </rdf:Bag>
              </bqbiol:is>
            </rdf:Description>
          </rdf:RDF>
        </annotation>
      </species>
      <species metaid="dhlam_c" id="dhlam_c" name="Dihydrolipoamide C8H17NOS2" compartment="Cytosol" substanceUnits="substance" hasOnlySubstanceUnits="false" boundaryCondition="false" constant="false" fbc:charge="0">
        <annotation>
          <rdf:RDF xmlns:rdf="http://www.w3.org/1999/02/22-rdf-syntax-ns#" xmlns:dc="http://purl.org/dc/elements/1.1/" xmlns:dcterms="http://purl.org/dc/terms/" xmlns:vCard="http://www.w3.org/2001/vcard-rdf/3.0#" xmlns:bqbiol="http://biomodels.net/biology-qualifiers/" xmlns:bqmodel="http://biomodels.net/model-qualifiers/">
            <rdf:Description rdf:about="#dhlam_c">
              <bqbiol:is>
                <rdf:Bag>
                  <rdf:li rdf:resource="http://identifiers.org/cas/3884-47-7"/>
                  <rdf:li rdf:resource="http://identifiers.org/obo.chebi/CHEBI%3A17694"/>
                  <rdf:li rdf:resource="http://identifiers.org/kegg.compound/C00579"/>
                  <rdf:li rdf:resource="http://identifiers.org/pubchem.substance/3858"/>
                </rdf:Bag>
              </bqbiol:is>
            </rdf:Description>
          </rdf:RDF>
        </annotation>
      </species>
      <species metaid="rna_c" id="rna_c" name="RNA" compartment="Cytosol" substanceUnits="substance" hasOnlySubstanceUnits="false" boundaryCondition="false" constant="false" fbc:charge="-100">
        <annotation>
          <rdf:RDF xmlns:rdf="http://www.w3.org/1999/02/22-rdf-syntax-ns#" xmlns:dc="http://purl.org/dc/elements/1.1/" xmlns:dcterms="http://purl.org/dc/terms/" xmlns:vCard="http://www.w3.org/2001/vcard-rdf/3.0#" xmlns:bqbiol="http://biomodels.net/biology-qualifiers/" xmlns:bqmodel="http://biomodels.net/model-qualifiers/">
            <rdf:Description rdf:about="#rna_c">
              <bqbiol:isVersionOf>
                <rdf:Bag>
                  <rdf:li rdf:resource="http://identifiers.org/kegg.compound/C00046"/>
                  <rdf:li rdf:resource="http://identifiers.org/pubchem.substance/3348"/>
                </rdf:Bag>
              </bqbiol:isVersionOf>
            </rdf:Description>
          </rdf:RDF>
        </annotation>
      </species>
      <species metaid="iletrna_c" id="iletrna_c" name="L-Isoleucyl-tRNA(Ile)" compartment="Cytosol" substanceUnits="substance" hasOnlySubstanceUnits="false" boundaryCondition="false" constant="false" fbc:charge="1">
        <annotation>
          <rdf:RDF xmlns:rdf="http://www.w3.org/1999/02/22-rdf-syntax-ns#" xmlns:dc="http://purl.org/dc/elements/1.1/" xmlns:dcterms="http://purl.org/dc/terms/" xmlns:vCard="http://www.w3.org/2001/vcard-rdf/3.0#" xmlns:bqbiol="http://biomodels.net/biology-qualifiers/" xmlns:bqmodel="http://biomodels.net/model-qualifiers/">
            <rdf:Description rdf:about="#iletrna_c">
              <bqbiol:is>
                <rdf:Bag>
                  <rdf:li rdf:resource="http://identifiers.org/kegg.compound/C03127"/>
                  <rdf:li rdf:resource="http://identifiers.org/obo.chebi/CHEBI%3A29160"/>
                  <rdf:li rdf:resource="http://identifiers.org/pubchem.substance/6020"/>
                </rdf:Bag>
              </bqbiol:is>
            </rdf:Description>
          </rdf:RDF>
        </annotation>
      </species>
      <species metaid="ribflv_c" id="ribflv_c" name="Riboflavin" compartment="Cytosol" substanceUnits="substance" hasOnlySubstanceUnits="false" boundaryCondition="false" constant="false" fbc:charge="0">
        <annotation>
          <rdf:RDF xmlns:rdf="http://www.w3.org/1999/02/22-rdf-syntax-ns#" xmlns:dc="http://purl.org/dc/elements/1.1/" xmlns:dcterms="http://purl.org/dc/terms/" xmlns:vCard="http://www.w3.org/2001/vcard-rdf/3.0#" xmlns:bqbiol="http://biomodels.net/biology-qualifiers/" xmlns:bqmodel="http://biomodels.net/model-qualifiers/">
            <rdf:Description rdf:about="#ribflv_c">
              <bqbiol:is>
                <rdf:Bag>
                  <rdf:li rdf:resource="http://identifiers.org/kegg.drug/D00050"/>
                  <rdf:li rdf:resource="http://identifiers.org/cas/83-88-5"/>
                  <rdf:li rdf:resource="http://identifiers.org/3dmet/B01201"/>
                  <rdf:li rdf:resource="http://identifiers.org/kegg.compound/C00255"/>
                  <rdf:li rdf:resource="http://identifiers.org/obo.chebi/CHEBI%3A17015"/>
                  <rdf:li rdf:resource="http://identifiers.org/pubchem.substance/3554"/>
                </rdf:Bag>
              </bqbiol:is>
            </rdf:Description>
          </rdf:RDF>
        </annotation>
      </species>
      <species metaid="lac__L_c" id="lac__L_c" name="L-lactate" compartment="Cytosol" substanceUnits="substance" hasOnlySubstanceUnits="false" boundaryCondition="false" constant="false" fbc:charge="-1">
        <annotation>
          <rdf:RDF xmlns:rdf="http://www.w3.org/1999/02/22-rdf-syntax-ns#" xmlns:dc="http://purl.org/dc/elements/1.1/" xmlns:dcterms="http://purl.org/dc/terms/" xmlns:vCard="http://www.w3.org/2001/vcard-rdf/3.0#" xmlns:bqbiol="http://biomodels.net/biology-qualifiers/" xmlns:bqmodel="http://biomodels.net/model-qualifiers/">
            <rdf:Description rdf:about="#lac__L_c">
              <bqbiol:is>
                <rdf:Bag>
                  <rdf:li rdf:resource="http://identifiers.org/cas/79-33-4"/>
                  <rdf:li rdf:resource="http://identifiers.org/3dmet/B01180"/>
                  <rdf:li rdf:resource="http://identifiers.org/obo.chebi/CHEBI%3A16651"/>
                  <rdf:li rdf:resource="http://identifiers.org/pubchem.substance/3486"/>
                </rdf:Bag>
              </bqbiol:is>
            </rdf:Description>
          </rdf:RDF>
        </annotation>
      </species>
      <species metaid="alatrna_c" id="alatrna_c" name="L-Alanyl-tRNA(Ala)" compartment="Cytosol" substanceUnits="substance" hasOnlySubstanceUnits="false" boundaryCondition="false" constant="false" fbc:charge="1">
        <annotation>
          <rdf:RDF xmlns:rdf="http://www.w3.org/1999/02/22-rdf-syntax-ns#" xmlns:dc="http://purl.org/dc/elements/1.1/" xmlns:dcterms="http://purl.org/dc/terms/" xmlns:vCard="http://www.w3.org/2001/vcard-rdf/3.0#" xmlns:bqbiol="http://biomodels.net/biology-qualifiers/" xmlns:bqmodel="http://biomodels.net/model-qualifiers/">
            <rdf:Description rdf:about="#alatrna_c">
              <bqbiol:is>
                <rdf:Bag>
                  <rdf:li rdf:resource="http://identifiers.org/kegg.compound/C00886"/>
                  <rdf:li rdf:resource="http://identifiers.org/obo.chebi/CHEBI%3A17732"/>
                  <rdf:li rdf:resource="http://identifiers.org/pubchem.substance/4142"/>
                </rdf:Bag>
              </bqbiol:is>
            </rdf:Description>
          </rdf:RDF>
        </annotation>
      </species>
      <species metaid="dttp_c" id="dttp_c" name="DTTP" compartment="Cytosol" substanceUnits="substance" hasOnlySubstanceUnits="false" boundaryCondition="false" constant="false" fbc:charge="-4">
        <annotation>
          <rdf:RDF xmlns:rdf="http://www.w3.org/1999/02/22-rdf-syntax-ns#" xmlns:dc="http://purl.org/dc/elements/1.1/" xmlns:dcterms="http://purl.org/dc/terms/" xmlns:vCard="http://www.w3.org/2001/vcard-rdf/3.0#" xmlns:bqbiol="http://biomodels.net/biology-qualifiers/" xmlns:bqmodel="http://biomodels.net/model-qualifiers/">
            <rdf:Description rdf:about="#dttp_c">
              <bqbiol:is>
                <rdf:Bag>
                  <rdf:li rdf:resource="http://identifiers.org/cas/365-08-2"/>
                  <rdf:li rdf:resource="http://identifiers.org/3dmet/B01249"/>
                  <rdf:li rdf:resource="http://identifiers.org/obo.chebi/CHEBI%3A18077"/>
                  <rdf:li rdf:resource="http://identifiers.org/kegg.compound/C00459"/>
                  <rdf:li rdf:resource="http://identifiers.org/pubchem.substance/3743"/>
                </rdf:Bag>
              </bqbiol:is>
            </rdf:Description>
          </rdf:RDF>
        </annotation>
      </species>
      <species metaid="trnaval_c" id="trnaval_c" name="TRNA(Val)" compartment="Cytosol" substanceUnits="substance" hasOnlySubstanceUnits="false" boundaryCondition="false" constant="false" fbc:charge="0">
        <annotation>
          <rdf:RDF xmlns:rdf="http://www.w3.org/1999/02/22-rdf-syntax-ns#" xmlns:dc="http://purl.org/dc/elements/1.1/" xmlns:dcterms="http://purl.org/dc/terms/" xmlns:vCard="http://www.w3.org/2001/vcard-rdf/3.0#" xmlns:bqbiol="http://biomodels.net/biology-qualifiers/" xmlns:bqmodel="http://biomodels.net/model-qualifiers/">
            <rdf:Description rdf:about="#trnaval_c">
              <bqbiol:is>
                <rdf:Bag>
                  <rdf:li rdf:resource="http://identifiers.org/kegg.compound/C01653"/>
                  <rdf:li rdf:resource="http://identifiers.org/obo.chebi/CHEBI%3A29183"/>
                  <rdf:li rdf:resource="http://identifiers.org/pubchem.substance/4802"/>
                </rdf:Bag>
              </bqbiol:is>
            </rdf:Description>
          </rdf:RDF>
        </annotation>
      </species>
      <species metaid="thrtrna_c" id="thrtrna_c" name="L-Threonyl-tRNA(Thr)" compartment="Cytosol" substanceUnits="substance" hasOnlySubstanceUnits="false" boundaryCondition="false" constant="false" fbc:charge="1">
        <annotation>
          <rdf:RDF xmlns:rdf="http://www.w3.org/1999/02/22-rdf-syntax-ns#" xmlns:dc="http://purl.org/dc/elements/1.1/" xmlns:dcterms="http://purl.org/dc/terms/" xmlns:vCard="http://www.w3.org/2001/vcard-rdf/3.0#" xmlns:bqbiol="http://biomodels.net/biology-qualifiers/" xmlns:bqmodel="http://biomodels.net/model-qualifiers/">
            <rdf:Description rdf:about="#thrtrna_c">
              <bqbiol:is>
                <rdf:Bag>
                  <rdf:li rdf:resource="http://identifiers.org/kegg.compound/C02992"/>
                  <rdf:li rdf:resource="http://identifiers.org/obo.chebi/CHEBI%3A29163"/>
                  <rdf:li rdf:resource="http://identifiers.org/pubchem.substance/5901"/>
                </rdf:Bag>
              </bqbiol:is>
            </rdf:Description>
          </rdf:RDF>
        </annotation>
      </species>
      <species metaid="glu__L_c" id="glu__L_c" name="L-Glutamate" compartment="Cytosol" substanceUnits="substance" hasOnlySubstanceUnits="false" boundaryCondition="false" constant="false" fbc:charge="-1">
        <annotation>
          <rdf:RDF xmlns:rdf="http://www.w3.org/1999/02/22-rdf-syntax-ns#" xmlns:dc="http://purl.org/dc/elements/1.1/" xmlns:dcterms="http://purl.org/dc/terms/" xmlns:vCard="http://www.w3.org/2001/vcard-rdf/3.0#" xmlns:bqbiol="http://biomodels.net/biology-qualifiers/" xmlns:bqmodel="http://biomodels.net/model-qualifiers/">
            <rdf:Description rdf:about="#glu__L_c">
              <bqbiol:is>
                <rdf:Bag>
                  <rdf:li rdf:resource="http://identifiers.org/cas/56-86-0"/>
                  <rdf:li rdf:resource="http://identifiers.org/3dmet/B00007"/>
                  <rdf:li rdf:resource="http://identifiers.org/obo.chebi/CHEBI%3A16015"/>
                  <rdf:li rdf:resource="http://identifiers.org/kegg.compound/C00025"/>
                  <rdf:li rdf:resource="http://identifiers.org/pubchem.substance/3327"/>
                </rdf:Bag>
              </bqbiol:is>
            </rdf:Description>
          </rdf:RDF>
        </annotation>
      </species>
      <species metaid="chol_c" id="chol_c" name="Choline" compartment="Cytosol" substanceUnits="substance" hasOnlySubstanceUnits="false" boundaryCondition="false" constant="false" fbc:charge="1">
        <annotation>
          <rdf:RDF xmlns:rdf="http://www.w3.org/1999/02/22-rdf-syntax-ns#" xmlns:dc="http://purl.org/dc/elements/1.1/" xmlns:dcterms="http://purl.org/dc/terms/" xmlns:vCard="http://www.w3.org/2001/vcard-rdf/3.0#" xmlns:bqbiol="http://biomodels.net/biology-qualifiers/" xmlns:bqmodel="http://biomodels.net/model-qualifiers/">
            <rdf:Description rdf:about="#chol_c">
              <bqbiol:is>
                <rdf:Bag>
                  <rdf:li rdf:resource="http://identifiers.org/cas/62-49-7"/>
                  <rdf:li rdf:resource="http://identifiers.org/3dmet/B00031"/>
                  <rdf:li rdf:resource="http://identifiers.org/obo.chebi/CHEBI%3A15354"/>
                  <rdf:li rdf:resource="http://identifiers.org/kegg.compound/C00114"/>
                  <rdf:li rdf:resource="http://identifiers.org/pubchem.substance/3414"/>
                </rdf:Bag>
              </bqbiol:is>
            </rdf:Description>
          </rdf:RDF>
        </annotation>
      </species>
      <species metaid="pro__L_c" id="pro__L_c" name="L-Proline" compartment="Cytosol" substanceUnits="substance" hasOnlySubstanceUnits="false" boundaryCondition="false" constant="false" fbc:charge="0">
        <annotation>
          <rdf:RDF xmlns:rdf="http://www.w3.org/1999/02/22-rdf-syntax-ns#" xmlns:dc="http://purl.org/dc/elements/1.1/" xmlns:dcterms="http://purl.org/dc/terms/" xmlns:vCard="http://www.w3.org/2001/vcard-rdf/3.0#" xmlns:bqbiol="http://biomodels.net/biology-qualifiers/" xmlns:bqmodel="http://biomodels.net/model-qualifiers/">
            <rdf:Description rdf:about="#pro__L_c">
              <bqbiol:is>
                <rdf:Bag>
                  <rdf:li rdf:resource="http://identifiers.org/cas/147-85-3"/>
                  <rdf:li rdf:resource="http://identifiers.org/3dmet/B01173"/>
                  <rdf:li rdf:resource="http://identifiers.org/obo.chebi/CHEBI%3A17203"/>
                  <rdf:li rdf:resource="http://identifiers.org/kegg.compound/C00148"/>
                  <rdf:li rdf:resource="http://identifiers.org/pubchem.substance/3448"/>
                </rdf:Bag>
              </bqbiol:is>
            </rdf:Description>
          </rdf:RDF>
        </annotation>
      </species>
      <species metaid="histrna_c" id="histrna_c" name="L-Histidyl-tRNA(His)" compartment="Cytosol" substanceUnits="substance" hasOnlySubstanceUnits="false" boundaryCondition="false" constant="false" fbc:charge="1">
        <annotation>
          <rdf:RDF xmlns:rdf="http://www.w3.org/1999/02/22-rdf-syntax-ns#" xmlns:dc="http://purl.org/dc/elements/1.1/" xmlns:dcterms="http://purl.org/dc/terms/" xmlns:vCard="http://www.w3.org/2001/vcard-rdf/3.0#" xmlns:bqbiol="http://biomodels.net/biology-qualifiers/" xmlns:bqmodel="http://biomodels.net/model-qualifiers/">
            <rdf:Description rdf:about="#histrna_c">
              <bqbiol:is>
                <rdf:Bag>
                  <rdf:li rdf:resource="http://identifiers.org/kegg.compound/C02988"/>
                  <rdf:li rdf:resource="http://identifiers.org/obo.chebi/CHEBI%3A29155"/>
                  <rdf:li rdf:resource="http://identifiers.org/pubchem.substance/5897"/>
                </rdf:Bag>
              </bqbiol:is>
            </rdf:Description>
          </rdf:RDF>
        </annotation>
      </species>
      <species metaid="for_c" id="for_c" name="Formate" compartment="Cytosol" substanceUnits="substance" hasOnlySubstanceUnits="false" boundaryCondition="false" constant="false" fbc:charge="-1">
        <annotation>
          <rdf:RDF xmlns:rdf="http://www.w3.org/1999/02/22-rdf-syntax-ns#" xmlns:dc="http://purl.org/dc/elements/1.1/" xmlns:dcterms="http://purl.org/dc/terms/" xmlns:vCard="http://www.w3.org/2001/vcard-rdf/3.0#" xmlns:bqbiol="http://biomodels.net/biology-qualifiers/" xmlns:bqmodel="http://biomodels.net/model-qualifiers/">
            <rdf:Description rdf:about="#for_c">
              <bqbiol:is>
                <rdf:Bag>
                  <rdf:li rdf:resource="http://identifiers.org/cas/64-18-6"/>
                  <rdf:li rdf:resource="http://identifiers.org/3dmet/B01142"/>
                  <rdf:li rdf:resource="http://identifiers.org/obo.chebi/CHEBI%3A30751"/>
                  <rdf:li rdf:resource="http://identifiers.org/kegg.compound/C00058"/>
                  <rdf:li rdf:resource="http://identifiers.org/pubchem.substance/3358"/>
                </rdf:Bag>
              </bqbiol:is>
            </rdf:Description>
          </rdf:RDF>
        </annotation>
      </species>
      <species metaid="cystrna_c" id="cystrna_c" name="L-Cysteinyl-tRNA(Cys)" compartment="Cytosol" substanceUnits="substance" hasOnlySubstanceUnits="false" boundaryCondition="false" constant="false" fbc:charge="1">
        <annotation>
          <rdf:RDF xmlns:rdf="http://www.w3.org/1999/02/22-rdf-syntax-ns#" xmlns:dc="http://purl.org/dc/elements/1.1/" xmlns:dcterms="http://purl.org/dc/terms/" xmlns:vCard="http://www.w3.org/2001/vcard-rdf/3.0#" xmlns:bqbiol="http://biomodels.net/biology-qualifiers/" xmlns:bqmodel="http://biomodels.net/model-qualifiers/">
            <rdf:Description rdf:about="#cystrna_c">
              <bqbiol:is>
                <rdf:Bag>
                  <rdf:li rdf:resource="http://identifiers.org/kegg.compound/C03125"/>
                  <rdf:li rdf:resource="http://identifiers.org/obo.chebi/CHEBI%3A29152"/>
                  <rdf:li rdf:resource="http://identifiers.org/pubchem.substance/6018"/>
                </rdf:Bag>
              </bqbiol:is>
            </rdf:Description>
          </rdf:RDF>
        </annotation>
      </species>
      <species metaid="adp_c" id="adp_c" name="ADP" compartment="Cytosol" substanceUnits="substance" hasOnlySubstanceUnits="false" boundaryCondition="false" constant="false" fbc:charge="-3">
        <annotation>
          <rdf:RDF xmlns:rdf="http://www.w3.org/1999/02/22-rdf-syntax-ns#" xmlns:dc="http://purl.org/dc/elements/1.1/" xmlns:dcterms="http://purl.org/dc/terms/" xmlns:vCard="http://www.w3.org/2001/vcard-rdf/3.0#" xmlns:bqbiol="http://biomodels.net/biology-qualifiers/" xmlns:bqmodel="http://biomodels.net/model-qualifiers/">
            <rdf:Description rdf:about="#adp_c">
              <bqbiol:is>
                <rdf:Bag>
                  <rdf:li rdf:resource="http://identifiers.org/cas/20398-34-9"/>
                  <rdf:li rdf:resource="http://identifiers.org/3dmet/B01130"/>
                  <rdf:li rdf:resource="http://identifiers.org/obo.chebi/CHEBI%3A16761"/>
                  <rdf:li rdf:resource="http://identifiers.org/kegg.compound/C00008"/>
                  <rdf:li rdf:resource="http://identifiers.org/pubchem.substance/3310"/>
                </rdf:Bag>
              </bqbiol:is>
            </rdf:Description>
          </rdf:RDF>
        </annotation>
      </species>
      <species metaid="glyc_c" id="glyc_c" name="Glycerol" compartment="Cytosol" substanceUnits="substance" hasOnlySubstanceUnits="false" boundaryCondition="false" constant="false" fbc:charge="0">
        <annotation>
          <rdf:RDF xmlns:rdf="http://www.w3.org/1999/02/22-rdf-syntax-ns#" xmlns:dc="http://purl.org/dc/elements/1.1/" xmlns:dcterms="http://purl.org/dc/terms/" xmlns:vCard="http://www.w3.org/2001/vcard-rdf/3.0#" xmlns:bqbiol="http://biomodels.net/biology-qualifiers/" xmlns:bqmodel="http://biomodels.net/model-qualifiers/">
            <rdf:Description rdf:about="#glyc_c">
              <bqbiol:is>
                <rdf:Bag>
                  <rdf:li rdf:resource="http://identifiers.org/cas/56-81-5"/>
                  <rdf:li rdf:resource="http://identifiers.org/3dmet/B00032"/>
                  <rdf:li rdf:resource="http://identifiers.org/obo.chebi/CHEBI%3A17754"/>
                  <rdf:li rdf:resource="http://identifiers.org/kegg.compound/C00116"/>
                  <rdf:li rdf:resource="http://identifiers.org/pubchem.substance/3416"/>
                </rdf:Bag>
              </bqbiol:is>
            </rdf:Description>
          </rdf:RDF>
        </annotation>
      </species>
      <species metaid="3dhgulnp_c" id="3dhgulnp_c" name="3-keto-L-gulonate-6-phosphate" compartment="Cytosol" substanceUnits="substance" hasOnlySubstanceUnits="false" boundaryCondition="false" constant="false" fbc:charge="-3">
        <annotation>
          <rdf:RDF xmlns:rdf="http://www.w3.org/1999/02/22-rdf-syntax-ns#" xmlns:dc="http://purl.org/dc/elements/1.1/" xmlns:dcterms="http://purl.org/dc/terms/" xmlns:vCard="http://www.w3.org/2001/vcard-rdf/3.0#" xmlns:bqbiol="http://biomodels.net/biology-qualifiers/" xmlns:bqmodel="http://biomodels.net/model-qualifiers/">
            <rdf:Description rdf:about="#3dhgulnp_c">
              <bqbiol:is>
                <rdf:Bag>
                  <rdf:li rdf:resource="http://identifiers.org/obo.chebi/CHEBI%3A58774"/>
                </rdf:Bag>
              </bqbiol:is>
            </rdf:Description>
          </rdf:RDF>
        </annotation>
      </species>
      <species metaid="trnaasn_c" id="trnaasn_c" name="TRNA(Asn)" compartment="Cytosol" substanceUnits="substance" hasOnlySubstanceUnits="false" boundaryCondition="false" constant="false" fbc:charge="0">
        <annotation>
          <rdf:RDF xmlns:rdf="http://www.w3.org/1999/02/22-rdf-syntax-ns#" xmlns:dc="http://purl.org/dc/elements/1.1/" xmlns:dcterms="http://purl.org/dc/terms/" xmlns:vCard="http://www.w3.org/2001/vcard-rdf/3.0#" xmlns:bqbiol="http://biomodels.net/biology-qualifiers/" xmlns:bqmodel="http://biomodels.net/model-qualifiers/">
            <rdf:Description rdf:about="#trnaasn_c">
              <bqbiol:is>
                <rdf:Bag>
                  <rdf:li rdf:resource="http://identifiers.org/kegg.compound/C01637"/>
                  <rdf:li rdf:resource="http://identifiers.org/obo.chebi/CHEBI%3A29172"/>
                  <rdf:li rdf:resource="http://identifiers.org/pubchem.substance/4786"/>
                </rdf:Bag>
              </bqbiol:is>
            </rdf:Description>
          </rdf:RDF>
        </annotation>
      </species>
      <species metaid="udpgal_c" id="udpgal_c" name="UDPgalactose" compartment="Cytosol" substanceUnits="substance" hasOnlySubstanceUnits="false" boundaryCondition="false" constant="false" fbc:charge="-2">
        <annotation>
          <rdf:RDF xmlns:rdf="http://www.w3.org/1999/02/22-rdf-syntax-ns#" xmlns:dc="http://purl.org/dc/elements/1.1/" xmlns:dcterms="http://purl.org/dc/terms/" xmlns:vCard="http://www.w3.org/2001/vcard-rdf/3.0#" xmlns:bqbiol="http://biomodels.net/biology-qualifiers/" xmlns:bqmodel="http://biomodels.net/model-qualifiers/">
            <rdf:Description rdf:about="#udpgal_c">
              <bqbiol:is>
                <rdf:Bag>
                  <rdf:li rdf:resource="http://identifiers.org/cas/2956-16-3"/>
                  <rdf:li rdf:resource="http://identifiers.org/3dmet/B04625"/>
                  <rdf:li rdf:resource="http://identifiers.org/obo.chebi/CHEBI%3A18307"/>
                  <rdf:li rdf:resource="http://identifiers.org/kegg.compound/C00052"/>
                  <rdf:li rdf:resource="http://identifiers.org/pubchem.substance/3354"/>
                </rdf:Bag>
              </bqbiol:is>
            </rdf:Description>
          </rdf:RDF>
        </annotation>
      </species>
      <species metaid="his__L_c" id="his__L_c" name="L-Histidine" compartment="Cytosol" substanceUnits="substance" hasOnlySubstanceUnits="false" boundaryCondition="false" constant="false" fbc:charge="0">
        <annotation>
          <rdf:RDF xmlns:rdf="http://www.w3.org/1999/02/22-rdf-syntax-ns#" xmlns:dc="http://purl.org/dc/elements/1.1/" xmlns:dcterms="http://purl.org/dc/terms/" xmlns:vCard="http://www.w3.org/2001/vcard-rdf/3.0#" xmlns:bqbiol="http://biomodels.net/biology-qualifiers/" xmlns:bqmodel="http://biomodels.net/model-qualifiers/">
            <rdf:Description rdf:about="#his__L_c">
              <bqbiol:is>
                <rdf:Bag>
                  <rdf:li rdf:resource="http://identifiers.org/cas/71-00-1"/>
                  <rdf:li rdf:resource="http://identifiers.org/3dmet/B01171"/>
                  <rdf:li rdf:resource="http://identifiers.org/obo.chebi/CHEBI%3A15971"/>
                  <rdf:li rdf:resource="http://identifiers.org/kegg.compound/C00135"/>
                  <rdf:li rdf:resource="http://identifiers.org/pubchem.substance/3435"/>
                </rdf:Bag>
              </bqbiol:is>
            </rdf:Description>
          </rdf:RDF>
        </annotation>
      </species>
      <species metaid="leutrna_c" id="leutrna_c" name="L-Leucyl-tRNA(Leu)" compartment="Cytosol" substanceUnits="substance" hasOnlySubstanceUnits="false" boundaryCondition="false" constant="false" fbc:charge="1">
        <annotation>
          <rdf:RDF xmlns:rdf="http://www.w3.org/1999/02/22-rdf-syntax-ns#" xmlns:dc="http://purl.org/dc/elements/1.1/" xmlns:dcterms="http://purl.org/dc/terms/" xmlns:vCard="http://www.w3.org/2001/vcard-rdf/3.0#" xmlns:bqbiol="http://biomodels.net/biology-qualifiers/" xmlns:bqmodel="http://biomodels.net/model-qualifiers/">
            <rdf:Description rdf:about="#leutrna_c">
              <bqbiol:is>
                <rdf:Bag>
                  <rdf:li rdf:resource="http://identifiers.org/kegg.compound/C02047"/>
                  <rdf:li rdf:resource="http://identifiers.org/obo.chebi/CHEBI%3A16624"/>
                  <rdf:li rdf:resource="http://identifiers.org/pubchem.substance/5136"/>
                </rdf:Bag>
              </bqbiol:is>
            </rdf:Description>
          </rdf:RDF>
        </annotation>
      </species>
      <species metaid="mnl1p_c" id="mnl1p_c" name="D-Mannitol 1-phosphate" compartment="Cytosol" substanceUnits="substance" hasOnlySubstanceUnits="false" boundaryCondition="false" constant="false" fbc:charge="-2">
        <annotation>
          <rdf:RDF xmlns:rdf="http://www.w3.org/1999/02/22-rdf-syntax-ns#" xmlns:dc="http://purl.org/dc/elements/1.1/" xmlns:dcterms="http://purl.org/dc/terms/" xmlns:vCard="http://www.w3.org/2001/vcard-rdf/3.0#" xmlns:bqbiol="http://biomodels.net/biology-qualifiers/" xmlns:bqmodel="http://biomodels.net/model-qualifiers/">
            <rdf:Description rdf:about="#mnl1p_c">
              <bqbiol:is>
                <rdf:Bag>
                  <rdf:li rdf:resource="http://identifiers.org/3dmet/B04709"/>
                  <rdf:li rdf:resource="http://identifiers.org/kegg.compound/C00644"/>
                  <rdf:li rdf:resource="http://identifiers.org/obo.chebi/CHEBI%3A16298"/>
                  <rdf:li rdf:resource="http://identifiers.org/pubchem.substance/3917"/>
                </rdf:Bag>
              </bqbiol:is>
            </rdf:Description>
          </rdf:RDF>
        </annotation>
      </species>
      <species metaid="13dpg_c" id="13dpg_c" name="3-Phospho-D-glycerol phosphate" compartment="Cytosol" substanceUnits="substance" hasOnlySubstanceUnits="false" boundaryCondition="false" constant="false" fbc:charge="-4">
        <annotation>
          <rdf:RDF xmlns:rdf="http://www.w3.org/1999/02/22-rdf-syntax-ns#" xmlns:dc="http://purl.org/dc/elements/1.1/" xmlns:dcterms="http://purl.org/dc/terms/" xmlns:vCard="http://www.w3.org/2001/vcard-rdf/3.0#" xmlns:bqbiol="http://biomodels.net/biology-qualifiers/" xmlns:bqmodel="http://biomodels.net/model-qualifiers/">
            <rdf:Description rdf:about="#13dpg_c">
              <bqbiol:isVersionOf>
                <rdf:Bag>
                  <rdf:li rdf:resource="http://identifiers.org/kegg.compound/C01159"/>
                  <rdf:li rdf:resource="http://identifiers.org/obo.chebi/CHEBI%3A17720"/>
                  <rdf:li rdf:resource="http://identifiers.org/pubchem.substance/4387"/>
                </rdf:Bag>
              </bqbiol:isVersionOf>
            </rdf:Description>
          </rdf:RDF>
        </annotation>
      </species>
      <species metaid="nadph_c" id="nadph_c" name="Nicotinamide adenine dinucleotide phosphate - reduced" compartment="Cytosol" substanceUnits="substance" hasOnlySubstanceUnits="false" boundaryCondition="false" constant="false" fbc:charge="-4">
        <annotation>
          <rdf:RDF xmlns:rdf="http://www.w3.org/1999/02/22-rdf-syntax-ns#" xmlns:dc="http://purl.org/dc/elements/1.1/" xmlns:dcterms="http://purl.org/dc/terms/" xmlns:vCard="http://www.w3.org/2001/vcard-rdf/3.0#" xmlns:bqbiol="http://biomodels.net/biology-qualifiers/" xmlns:bqmodel="http://biomodels.net/model-qualifiers/">
            <rdf:Description rdf:about="#nadph_c">
              <bqbiol:is>
                <rdf:Bag>
                  <rdf:li rdf:resource="http://identifiers.org/kegg.compound/C00005"/>
                  <rdf:li rdf:resource="http://identifiers.org/obo.chebi/CHEBI%3A16474"/>
                  <rdf:li rdf:resource="http://identifiers.org/cas/2646-71-1"/>
                  <rdf:li rdf:resource="http://identifiers.org/3dmet/B01128"/>
                  <rdf:li rdf:resource="http://identifiers.org/pubchem.substance/3307"/>
                </rdf:Bag>
              </bqbiol:is>
            </rdf:Description>
          </rdf:RDF>
        </annotation>
      </species>
      <species metaid="trnatrp_c" id="trnatrp_c" name="TRNA(Trp)" compartment="Cytosol" substanceUnits="substance" hasOnlySubstanceUnits="false" boundaryCondition="false" constant="false" fbc:charge="0">
        <annotation>
          <rdf:RDF xmlns:rdf="http://www.w3.org/1999/02/22-rdf-syntax-ns#" xmlns:dc="http://purl.org/dc/elements/1.1/" xmlns:dcterms="http://purl.org/dc/terms/" xmlns:vCard="http://www.w3.org/2001/vcard-rdf/3.0#" xmlns:bqbiol="http://biomodels.net/biology-qualifiers/" xmlns:bqmodel="http://biomodels.net/model-qualifiers/">
            <rdf:Description rdf:about="#trnatrp_c">
              <bqbiol:is>
                <rdf:Bag>
                  <rdf:li rdf:resource="http://identifiers.org/kegg.compound/C01652"/>
                  <rdf:li rdf:resource="http://identifiers.org/obo.chebi/CHEBI%3A29181"/>
                  <rdf:li rdf:resource="http://identifiers.org/pubchem.substance/4801"/>
                </rdf:Bag>
              </bqbiol:is>
            </rdf:Description>
          </rdf:RDF>
        </annotation>
      </species>
      <species metaid="dadp_c" id="dadp_c" name="DADP" compartment="Cytosol" substanceUnits="substance" hasOnlySubstanceUnits="false" boundaryCondition="false" constant="false" fbc:charge="-3">
        <annotation>
          <rdf:RDF xmlns:rdf="http://www.w3.org/1999/02/22-rdf-syntax-ns#" xmlns:dc="http://purl.org/dc/elements/1.1/" xmlns:dcterms="http://purl.org/dc/terms/" xmlns:vCard="http://www.w3.org/2001/vcard-rdf/3.0#" xmlns:bqbiol="http://biomodels.net/biology-qualifiers/" xmlns:bqmodel="http://biomodels.net/model-qualifiers/">
            <rdf:Description rdf:about="#dadp_c">
              <bqbiol:is>
                <rdf:Bag>
                  <rdf:li rdf:resource="http://identifiers.org/3dmet/B01188"/>
                  <rdf:li rdf:resource="http://identifiers.org/obo.chebi/CHEBI%3A16174"/>
                  <rdf:li rdf:resource="http://identifiers.org/kegg.compound/C00206"/>
                  <rdf:li rdf:resource="http://identifiers.org/pubchem.substance/3506"/>
                </rdf:Bag>
              </bqbiol:is>
            </rdf:Description>
          </rdf:RDF>
        </annotation>
      </species>
      <species metaid="gly_c" id="gly_c" name="Glycine" compartment="Cytosol" substanceUnits="substance" hasOnlySubstanceUnits="false" boundaryCondition="false" constant="false" fbc:charge="0">
        <annotation>
          <rdf:RDF xmlns:rdf="http://www.w3.org/1999/02/22-rdf-syntax-ns#" xmlns:dc="http://purl.org/dc/elements/1.1/" xmlns:dcterms="http://purl.org/dc/terms/" xmlns:vCard="http://www.w3.org/2001/vcard-rdf/3.0#" xmlns:bqbiol="http://biomodels.net/biology-qualifiers/" xmlns:bqmodel="http://biomodels.net/model-qualifiers/">
            <rdf:Description rdf:about="#gly_c">
              <bqbiol:is>
                <rdf:Bag>
                  <rdf:li rdf:resource="http://identifiers.org/cas/56-40-6"/>
                  <rdf:li rdf:resource="http://identifiers.org/3dmet/B01136"/>
                  <rdf:li rdf:resource="http://identifiers.org/obo.chebi/CHEBI%3A15428"/>
                  <rdf:li rdf:resource="http://identifiers.org/kegg.compound/C00037"/>
                  <rdf:li rdf:resource="http://identifiers.org/pubchem.substance/3339"/>
                </rdf:Bag>
              </bqbiol:is>
            </rdf:Description>
          </rdf:RDF>
        </annotation>
      </species>
      <species metaid="trp__L_c" id="trp__L_c" name="L-Tryptophan" compartment="Cytosol" substanceUnits="substance" hasOnlySubstanceUnits="false" boundaryCondition="false" constant="false" fbc:charge="0">
        <annotation>
          <rdf:RDF xmlns:rdf="http://www.w3.org/1999/02/22-rdf-syntax-ns#" xmlns:dc="http://purl.org/dc/elements/1.1/" xmlns:dcterms="http://purl.org/dc/terms/" xmlns:vCard="http://www.w3.org/2001/vcard-rdf/3.0#" xmlns:bqbiol="http://biomodels.net/biology-qualifiers/" xmlns:bqmodel="http://biomodels.net/model-qualifiers/">
            <rdf:Description rdf:about="#trp__L_c">
              <bqbiol:is>
                <rdf:Bag>
                  <rdf:li rdf:resource="http://identifiers.org/cas/73-22-3"/>
                  <rdf:li rdf:resource="http://identifiers.org/3dmet/B01150"/>
                  <rdf:li rdf:resource="http://identifiers.org/obo.chebi/CHEBI%3A16828"/>
                  <rdf:li rdf:resource="http://identifiers.org/kegg.compound/C00078"/>
                  <rdf:li rdf:resource="http://identifiers.org/pubchem.substance/3378"/>
                </rdf:Bag>
              </bqbiol:is>
            </rdf:Description>
          </rdf:RDF>
        </annotation>
      </species>
      <species metaid="ascb6p_c" id="ascb6p_c" name="L-ascorbate-6-phosphate" compartment="Cytosol" substanceUnits="substance" hasOnlySubstanceUnits="false" boundaryCondition="false" constant="false" fbc:charge="0">
        <annotation>
          <rdf:RDF xmlns:rdf="http://www.w3.org/1999/02/22-rdf-syntax-ns#" xmlns:dc="http://purl.org/dc/elements/1.1/" xmlns:dcterms="http://purl.org/dc/terms/" xmlns:vCard="http://www.w3.org/2001/vcard-rdf/3.0#" xmlns:bqbiol="http://biomodels.net/biology-qualifiers/" xmlns:bqmodel="http://biomodels.net/model-qualifiers/">
            <rdf:Description rdf:about="#ascb6p_c">
              <bqbiol:is>
                <rdf:Bag>
                  <rdf:li rdf:resource="http://identifiers.org/kegg.compound/C16186"/>
                  <rdf:li rdf:resource="http://identifiers.org/pubchem.substance/47205494"/>
                </rdf:Bag>
              </bqbiol:is>
            </rdf:Description>
          </rdf:RDF>
        </annotation>
      </species>
      <species metaid="trnamet_c" id="trnamet_c" name="TRNA(Met)" compartment="Cytosol" substanceUnits="substance" hasOnlySubstanceUnits="false" boundaryCondition="false" constant="false" fbc:charge="0">
        <annotation>
          <rdf:RDF xmlns:rdf="http://www.w3.org/1999/02/22-rdf-syntax-ns#" xmlns:dc="http://purl.org/dc/elements/1.1/" xmlns:dcterms="http://purl.org/dc/terms/" xmlns:vCard="http://www.w3.org/2001/vcard-rdf/3.0#" xmlns:bqbiol="http://biomodels.net/biology-qualifiers/" xmlns:bqmodel="http://biomodels.net/model-qualifiers/">
            <rdf:Description rdf:about="#trnamet_c">
              <bqbiol:is>
                <rdf:Bag>
                  <rdf:li rdf:resource="http://identifiers.org/kegg.compound/C01647"/>
                  <rdf:li rdf:resource="http://identifiers.org/obo.chebi/CHEBI%3A29173"/>
                  <rdf:li rdf:resource="http://identifiers.org/pubchem.substance/4796"/>
                </rdf:Bag>
              </bqbiol:is>
            </rdf:Description>
          </rdf:RDF>
        </annotation>
      </species>
      <species metaid="o2_c" id="o2_c" name="O2" compartment="Cytosol" substanceUnits="substance" hasOnlySubstanceUnits="false" boundaryCondition="false" constant="false" fbc:charge="0">
        <annotation>
          <rdf:RDF xmlns:rdf="http://www.w3.org/1999/02/22-rdf-syntax-ns#" xmlns:dc="http://purl.org/dc/elements/1.1/" xmlns:dcterms="http://purl.org/dc/terms/" xmlns:vCard="http://www.w3.org/2001/vcard-rdf/3.0#" xmlns:bqbiol="http://biomodels.net/biology-qualifiers/" xmlns:bqmodel="http://biomodels.net/model-qualifiers/">
            <rdf:Description rdf:about="#o2_c">
              <bqbiol:is>
                <rdf:Bag>
                  <rdf:li rdf:resource="http://identifiers.org/cas/7782-44-7"/>
                  <rdf:li rdf:resource="http://identifiers.org/3dmet/B00001"/>
                  <rdf:li rdf:resource="http://identifiers.org/obo.chebi/CHEBI%3A15379"/>
                  <rdf:li rdf:resource="http://identifiers.org/pubchem.substance/3309"/>
                  <rdf:li rdf:resource="http://identifiers.org/kegg.compound/C00007"/>
                </rdf:Bag>
              </bqbiol:is>
            </rdf:Description>
          </rdf:RDF>
        </annotation>
      </species>
      <species metaid="dcdp_c" id="dcdp_c" name="DCDP" compartment="Cytosol" substanceUnits="substance" hasOnlySubstanceUnits="false" boundaryCondition="false" constant="false" fbc:charge="-3">
        <annotation>
          <rdf:RDF xmlns:rdf="http://www.w3.org/1999/02/22-rdf-syntax-ns#" xmlns:dc="http://purl.org/dc/elements/1.1/" xmlns:dcterms="http://purl.org/dc/terms/" xmlns:vCard="http://www.w3.org/2001/vcard-rdf/3.0#" xmlns:bqbiol="http://biomodels.net/biology-qualifiers/" xmlns:bqmodel="http://biomodels.net/model-qualifiers/">
            <rdf:Description rdf:about="#dcdp_c">
              <bqbiol:is>
                <rdf:Bag>
                  <rdf:li rdf:resource="http://identifiers.org/3dmet/B01317"/>
                  <rdf:li rdf:resource="http://identifiers.org/kegg.compound/C00705"/>
                  <rdf:li rdf:resource="http://identifiers.org/pubchem.substance/3972"/>
                </rdf:Bag>
              </bqbiol:is>
            </rdf:Description>
          </rdf:RDF>
        </annotation>
      </species>
      <species metaid="fmettrna_c" id="fmettrna_c" name="N-Formylmethionyl-tRNA" compartment="Cytosol" substanceUnits="substance" hasOnlySubstanceUnits="false" boundaryCondition="false" constant="false" fbc:charge="1">
        <annotation>
          <rdf:RDF xmlns:rdf="http://www.w3.org/1999/02/22-rdf-syntax-ns#" xmlns:dc="http://purl.org/dc/elements/1.1/" xmlns:dcterms="http://purl.org/dc/terms/" xmlns:vCard="http://www.w3.org/2001/vcard-rdf/3.0#" xmlns:bqbiol="http://biomodels.net/biology-qualifiers/" xmlns:bqmodel="http://biomodels.net/model-qualifiers/">
            <rdf:Description rdf:about="#fmettrna_c">
              <bqbiol:is>
                <rdf:Bag>
                  <rdf:li rdf:resource="http://identifiers.org/kegg.compound/C03294"/>
                  <rdf:li rdf:resource="http://identifiers.org/obo.chebi/CHEBI%3A17119"/>
                  <rdf:li rdf:resource="http://identifiers.org/pubchem.substance/6151"/>
                </rdf:Bag>
              </bqbiol:is>
            </rdf:Description>
          </rdf:RDF>
        </annotation>
      </species>
      <species metaid="udpg_c" id="udpg_c" name="UDPglucose" compartment="Cytosol" substanceUnits="substance" hasOnlySubstanceUnits="false" boundaryCondition="false" constant="false" fbc:charge="-2">
        <annotation>
          <rdf:RDF xmlns:rdf="http://www.w3.org/1999/02/22-rdf-syntax-ns#" xmlns:dc="http://purl.org/dc/elements/1.1/" xmlns:dcterms="http://purl.org/dc/terms/" xmlns:vCard="http://www.w3.org/2001/vcard-rdf/3.0#" xmlns:bqbiol="http://biomodels.net/biology-qualifiers/" xmlns:bqmodel="http://biomodels.net/model-qualifiers/">
            <rdf:Description rdf:about="#udpg_c">
              <bqbiol:is>
                <rdf:Bag>
                  <rdf:li rdf:resource="http://identifiers.org/cas/133-89-1"/>
                  <rdf:li rdf:resource="http://identifiers.org/3dmet/B04622"/>
                  <rdf:li rdf:resource="http://identifiers.org/obo.chebi/CHEBI%3A18066"/>
                  <rdf:li rdf:resource="http://identifiers.org/kegg.compound/C00029"/>
                  <rdf:li rdf:resource="http://identifiers.org/pubchem.substance/3331"/>
                </rdf:Bag>
              </bqbiol:is>
            </rdf:Description>
          </rdf:RDF>
        </annotation>
      </species>
      <species metaid="man6p_c" id="man6p_c" name="D-Mannose 6-phosphate" compartment="Cytosol" substanceUnits="substance" hasOnlySubstanceUnits="false" boundaryCondition="false" constant="false" fbc:charge="-2">
        <annotation>
          <rdf:RDF xmlns:rdf="http://www.w3.org/1999/02/22-rdf-syntax-ns#" xmlns:dc="http://purl.org/dc/elements/1.1/" xmlns:dcterms="http://purl.org/dc/terms/" xmlns:vCard="http://www.w3.org/2001/vcard-rdf/3.0#" xmlns:bqbiol="http://biomodels.net/biology-qualifiers/" xmlns:bqmodel="http://biomodels.net/model-qualifiers/">
            <rdf:Description rdf:about="#man6p_c">
              <bqbiol:is>
                <rdf:Bag>
                  <rdf:li rdf:resource="http://identifiers.org/cas/3672-15-9"/>
                  <rdf:li rdf:resource="http://identifiers.org/3dmet/B01204"/>
                  <rdf:li rdf:resource="http://identifiers.org/obo.chebi/CHEBI%3A17369"/>
                  <rdf:li rdf:resource="http://identifiers.org/kegg.compound/C00275"/>
                  <rdf:li rdf:resource="http://identifiers.org/pubchem.substance/3572"/>
                </rdf:Bag>
              </bqbiol:is>
            </rdf:Description>
          </rdf:RDF>
        </annotation>
      </species>
      <species metaid="dnakfolp_mpn_c" id="dnakfolp_mpn_c" name="DnaK-folded protein (Mpn)" compartment="Cytosol" substanceUnits="substance" hasOnlySubstanceUnits="false" boundaryCondition="false" constant="false" fbc:charge="5">
        <annotation>
          <rdf:RDF xmlns:rdf="http://www.w3.org/1999/02/22-rdf-syntax-ns#" xmlns:dc="http://purl.org/dc/elements/1.1/" xmlns:dcterms="http://purl.org/dc/terms/" xmlns:vCard="http://www.w3.org/2001/vcard-rdf/3.0#" xmlns:bqbiol="http://biomodels.net/biology-qualifiers/" xmlns:bqmodel="http://biomodels.net/model-qualifiers/">
            <rdf:Description rdf:about="#dnakfolp_mpn_c">
              <bqbiol:isVersionOf>
                <rdf:Bag>
                  <rdf:li rdf:resource="http://identifiers.org/kegg.compound/C00017"/>
                  <rdf:li rdf:resource="http://identifiers.org/obo.chebi/CHEBI%3A16541"/>
                  <rdf:li rdf:resource="http://identifiers.org/pubchem.substance/3319"/>
                </rdf:Bag>
              </bqbiol:isVersionOf>
            </rdf:Description>
          </rdf:RDF>
        </annotation>
      </species>
      <species metaid="10fthf_c" id="10fthf_c" name="10-Formyltetrahydrofolate" compartment="Cytosol" substanceUnits="substance" hasOnlySubstanceUnits="false" boundaryCondition="false" constant="false" fbc:charge="-1">
        <annotation>
          <rdf:RDF xmlns:rdf="http://www.w3.org/1999/02/22-rdf-syntax-ns#" xmlns:dc="http://purl.org/dc/elements/1.1/" xmlns:dcterms="http://purl.org/dc/terms/" xmlns:vCard="http://www.w3.org/2001/vcard-rdf/3.0#" xmlns:bqbiol="http://biomodels.net/biology-qualifiers/" xmlns:bqmodel="http://biomodels.net/model-qualifiers/">
            <rdf:Description rdf:about="#10fthf_c">
              <bqbiol:is>
                <rdf:Bag>
                  <rdf:li rdf:resource="http://identifiers.org/cas/2800-34-2"/>
                  <rdf:li rdf:resource="http://identifiers.org/3dmet/B04652"/>
                  <rdf:li rdf:resource="http://identifiers.org/obo.chebi/CHEBI%3A15637"/>
                  <rdf:li rdf:resource="http://identifiers.org/kegg.compound/C00234"/>
                  <rdf:li rdf:resource="http://identifiers.org/pubchem.substance/3533"/>
                </rdf:Bag>
              </bqbiol:is>
            </rdf:Description>
          </rdf:RDF>
        </annotation>
      </species>
      <species metaid="trnaala_c" id="trnaala_c" name="TRNA(Ala)" compartment="Cytosol" substanceUnits="substance" hasOnlySubstanceUnits="false" boundaryCondition="false" constant="false" fbc:charge="0">
        <annotation>
          <rdf:RDF xmlns:rdf="http://www.w3.org/1999/02/22-rdf-syntax-ns#" xmlns:dc="http://purl.org/dc/elements/1.1/" xmlns:dcterms="http://purl.org/dc/terms/" xmlns:vCard="http://www.w3.org/2001/vcard-rdf/3.0#" xmlns:bqbiol="http://biomodels.net/biology-qualifiers/" xmlns:bqmodel="http://biomodels.net/model-qualifiers/">
            <rdf:Description rdf:about="#trnaala_c">
              <bqbiol:is>
                <rdf:Bag>
                  <rdf:li rdf:resource="http://identifiers.org/kegg.compound/C01635"/>
                  <rdf:li rdf:resource="http://identifiers.org/obo.chebi/CHEBI%3A29170"/>
                  <rdf:li rdf:resource="http://identifiers.org/pubchem.substance/4784"/>
                </rdf:Bag>
              </bqbiol:is>
            </rdf:Description>
          </rdf:RDF>
        </annotation>
      </species>
      <species metaid="damp_c" id="damp_c" name="DAMP" compartment="Cytosol" substanceUnits="substance" hasOnlySubstanceUnits="false" boundaryCondition="false" constant="false" fbc:charge="-2">
        <annotation>
          <rdf:RDF xmlns:rdf="http://www.w3.org/1999/02/22-rdf-syntax-ns#" xmlns:dc="http://purl.org/dc/elements/1.1/" xmlns:dcterms="http://purl.org/dc/terms/" xmlns:vCard="http://www.w3.org/2001/vcard-rdf/3.0#" xmlns:bqbiol="http://biomodels.net/biology-qualifiers/" xmlns:bqmodel="http://biomodels.net/model-qualifiers/">
            <rdf:Description rdf:about="#damp_c">
              <bqbiol:is>
                <rdf:Bag>
                  <rdf:li rdf:resource="http://identifiers.org/cas/653-63-4"/>
                  <rdf:li rdf:resource="http://identifiers.org/3dmet/B01226"/>
                  <rdf:li rdf:resource="http://identifiers.org/obo.chebi/CHEBI%3A17713"/>
                  <rdf:li rdf:resource="http://identifiers.org/kegg.compound/C00360"/>
                  <rdf:li rdf:resource="http://identifiers.org/pubchem.substance/3651"/>
                </rdf:Bag>
              </bqbiol:is>
            </rdf:Description>
          </rdf:RDF>
        </annotation>
      </species>
      <species metaid="r5p_c" id="r5p_c" name="Alpha-D-Ribose 5-phosphate" compartment="Cytosol" substanceUnits="substance" hasOnlySubstanceUnits="false" boundaryCondition="false" constant="false" fbc:charge="-2">
        <annotation>
          <rdf:RDF xmlns:rdf="http://www.w3.org/1999/02/22-rdf-syntax-ns#" xmlns:dc="http://purl.org/dc/elements/1.1/" xmlns:dcterms="http://purl.org/dc/terms/" xmlns:vCard="http://www.w3.org/2001/vcard-rdf/3.0#" xmlns:bqbiol="http://biomodels.net/biology-qualifiers/" xmlns:bqmodel="http://biomodels.net/model-qualifiers/">
            <rdf:Description rdf:about="#r5p_c">
              <bqbiol:is>
                <rdf:Bag>
                  <rdf:li rdf:resource="http://identifiers.org/cas/4300-28-1"/>
                  <rdf:li rdf:resource="http://identifiers.org/3dmet/B04635"/>
                  <rdf:li rdf:resource="http://identifiers.org/obo.chebi/CHEBI%3A17797"/>
                  <rdf:li rdf:resource="http://identifiers.org/kegg.compound/C00117"/>
                  <rdf:li rdf:resource="http://identifiers.org/pubchem.substance/3417"/>
                </rdf:Bag>
              </bqbiol:is>
            </rdf:Description>
          </rdf:RDF>
        </annotation>
      </species>
      <species metaid="dad_2_c" id="dad_2_c" name="Deoxyadenosine" compartment="Cytosol" substanceUnits="substance" hasOnlySubstanceUnits="false" boundaryCondition="false" constant="false" fbc:charge="0">
        <annotation>
          <rdf:RDF xmlns:rdf="http://www.w3.org/1999/02/22-rdf-syntax-ns#" xmlns:dc="http://purl.org/dc/elements/1.1/" xmlns:dcterms="http://purl.org/dc/terms/" xmlns:vCard="http://www.w3.org/2001/vcard-rdf/3.0#" xmlns:bqbiol="http://biomodels.net/biology-qualifiers/" xmlns:bqmodel="http://biomodels.net/model-qualifiers/">
            <rdf:Description rdf:about="#C0433_meta">
              <bqbiol:is>
                <rdf:Bag>
                  <rdf:li rdf:resource="http://identifiers.org/cas/958-09-8"/>
                  <rdf:li rdf:resource="http://identifiers.org/3dmet/B01287"/>
                  <rdf:li rdf:resource="http://identifiers.org/obo.chebi/CHEBI%3A17256"/>
                  <rdf:li rdf:resource="http://identifiers.org/kegg.compound/C00559"/>
                  <rdf:li rdf:resource="http://identifiers.org/pubchem.substance/3839"/>
                </rdf:Bag>
              </bqbiol:is>
            </rdf:Description>
          </rdf:RDF>
        </annotation>
      </species>
      <species metaid="dctp_c" id="dctp_c" name="DCTP" compartment="Cytosol" substanceUnits="substance" hasOnlySubstanceUnits="false" boundaryCondition="false" constant="false" fbc:charge="-4">
        <annotation>
          <rdf:RDF xmlns:rdf="http://www.w3.org/1999/02/22-rdf-syntax-ns#" xmlns:dc="http://purl.org/dc/elements/1.1/" xmlns:dcterms="http://purl.org/dc/terms/" xmlns:vCard="http://www.w3.org/2001/vcard-rdf/3.0#" xmlns:bqbiol="http://biomodels.net/biology-qualifiers/" xmlns:bqmodel="http://biomodels.net/model-qualifiers/">
            <rdf:Description rdf:about="#dctp_c">
              <bqbiol:is>
                <rdf:Bag>
                  <rdf:li rdf:resource="http://identifiers.org/cas/2056-98-6"/>
                  <rdf:li rdf:resource="http://identifiers.org/3dmet/B01248"/>
                  <rdf:li rdf:resource="http://identifiers.org/obo.chebi/CHEBI%3A16311"/>
                  <rdf:li rdf:resource="http://identifiers.org/kegg.compound/C00458"/>
                  <rdf:li rdf:resource="http://identifiers.org/pubchem.substance/3742"/>
                </rdf:Bag>
              </bqbiol:is>
            </rdf:Description>
          </rdf:RDF>
        </annotation>
      </species>
      <species metaid="dpcoa_c" id="dpcoa_c" name="Dephospho-CoA" compartment="Cytosol" substanceUnits="substance" hasOnlySubstanceUnits="false" boundaryCondition="false" constant="false" fbc:charge="-2">
        <annotation>
          <rdf:RDF xmlns:rdf="http://www.w3.org/1999/02/22-rdf-syntax-ns#" xmlns:dc="http://purl.org/dc/elements/1.1/" xmlns:dcterms="http://purl.org/dc/terms/" xmlns:vCard="http://www.w3.org/2001/vcard-rdf/3.0#" xmlns:bqbiol="http://biomodels.net/biology-qualifiers/" xmlns:bqmodel="http://biomodels.net/model-qualifiers/">
            <rdf:Description rdf:about="#dpcoa_c">
              <bqbiol:is>
                <rdf:Bag>
                  <rdf:li rdf:resource="http://identifiers.org/3dmet/B04743"/>
                  <rdf:li rdf:resource="http://identifiers.org/obo.chebi/CHEBI%3A15468"/>
                  <rdf:li rdf:resource="http://identifiers.org/kegg.compound/C00882"/>
                  <rdf:li rdf:resource="http://identifiers.org/pubchem.substance/4138"/>
                </rdf:Bag>
              </bqbiol:is>
            </rdf:Description>
          </rdf:RDF>
        </annotation>
      </species>
      <species metaid="f1p_c" id="f1p_c" name="D-Fructose 1-phosphate" compartment="Cytosol" substanceUnits="substance" hasOnlySubstanceUnits="false" boundaryCondition="false" constant="false" fbc:charge="-2">
        <annotation>
          <rdf:RDF xmlns:rdf="http://www.w3.org/1999/02/22-rdf-syntax-ns#" xmlns:dc="http://purl.org/dc/elements/1.1/" xmlns:dcterms="http://purl.org/dc/terms/" xmlns:vCard="http://www.w3.org/2001/vcard-rdf/3.0#" xmlns:bqbiol="http://biomodels.net/biology-qualifiers/" xmlns:bqmodel="http://biomodels.net/model-qualifiers/">
            <rdf:Description rdf:about="#f1p_c">
              <bqbiol:is>
                <rdf:Bag>
                  <rdf:li rdf:resource="http://identifiers.org/cas/15978-08-2"/>
                  <rdf:li rdf:resource="http://identifiers.org/3dmet/B04765"/>
                  <rdf:li rdf:resource="http://identifiers.org/obo.chebi/CHEBI%3A18105"/>
                  <rdf:li rdf:resource="http://identifiers.org/kegg.compound/C01094"/>
                  <rdf:li rdf:resource="http://identifiers.org/pubchem.substance/4329"/>
                </rdf:Bag>
              </bqbiol:is>
            </rdf:Description>
          </rdf:RDF>
        </annotation>
      </species>
      <species metaid="apoacp_c" id="apoacp_c" name="Apoprotein [acyl carrier protein]" compartment="Cytosol" substanceUnits="substance" hasOnlySubstanceUnits="false" boundaryCondition="false" constant="false" fbc:charge="-3">
        <annotation>
          <rdf:RDF xmlns:rdf="http://www.w3.org/1999/02/22-rdf-syntax-ns#" xmlns:dc="http://purl.org/dc/elements/1.1/" xmlns:dcterms="http://purl.org/dc/terms/" xmlns:vCard="http://www.w3.org/2001/vcard-rdf/3.0#" xmlns:bqbiol="http://biomodels.net/biology-qualifiers/" xmlns:bqmodel="http://biomodels.net/model-qualifiers/">
            <rdf:Description rdf:about="#apoacp_c">
              <bqbiol:is>
                <rdf:Bag>
                  <rdf:li rdf:resource="http://identifiers.org/kegg.compound/C03688"/>
                  <rdf:li rdf:resource="http://identifiers.org/obo.chebi/CHEBI%3A16139"/>
                  <rdf:li rdf:resource="http://identifiers.org/pubchem.substance/6463"/>
                </rdf:Bag>
              </bqbiol:is>
            </rdf:Description>
          </rdf:RDF>
        </annotation>
      </species>
      <species metaid="s7p_c" id="s7p_c" name="Sedoheptulose 7-phosphate" compartment="Cytosol" substanceUnits="substance" hasOnlySubstanceUnits="false" boundaryCondition="false" constant="false" fbc:charge="-2">
        <annotation>
          <rdf:RDF xmlns:rdf="http://www.w3.org/1999/02/22-rdf-syntax-ns#" xmlns:dc="http://purl.org/dc/elements/1.1/" xmlns:dcterms="http://purl.org/dc/terms/" xmlns:vCard="http://www.w3.org/2001/vcard-rdf/3.0#" xmlns:bqbiol="http://biomodels.net/biology-qualifiers/" xmlns:bqmodel="http://biomodels.net/model-qualifiers/">
            <rdf:Description rdf:about="#s7p_c">
              <bqbiol:is>
                <rdf:Bag>
                  <rdf:li rdf:resource="http://identifiers.org/3dmet/B05013"/>
                  <rdf:li rdf:resource="http://identifiers.org/cas/2646-35-7"/>
                  <rdf:li rdf:resource="http://identifiers.org/kegg.compound/C05382"/>
                  <rdf:li rdf:resource="http://identifiers.org/obo.chebi/CHEBI%3A15721"/>
                  <rdf:li rdf:resource="http://identifiers.org/pubchem.substance/7756"/>
                </rdf:Bag>
              </bqbiol:is>
            </rdf:Description>
          </rdf:RDF>
        </annotation>
      </species>
      <species metaid="5fthf_c" id="5fthf_c" name="5-Formyltetrahydrofolate" compartment="Cytosol" substanceUnits="substance" hasOnlySubstanceUnits="false" boundaryCondition="false" constant="false" fbc:charge="0">
        <annotation>
          <rdf:RDF xmlns:rdf="http://www.w3.org/1999/02/22-rdf-syntax-ns#" xmlns:dc="http://purl.org/dc/elements/1.1/" xmlns:dcterms="http://purl.org/dc/terms/" xmlns:vCard="http://www.w3.org/2001/vcard-rdf/3.0#" xmlns:bqbiol="http://biomodels.net/biology-qualifiers/" xmlns:bqmodel="http://biomodels.net/model-qualifiers/">
            <rdf:Description rdf:about="#5fthf_c">
              <bqbiol:is>
                <rdf:Bag>
                  <rdf:li rdf:resource="http://identifiers.org/cas/58-05-9"/>
                  <rdf:li rdf:resource="http://identifiers.org/3dmet/B04899"/>
                  <rdf:li rdf:resource="http://identifiers.org/obo.chebi/CHEBI%3A15640"/>
                  <rdf:li rdf:resource="http://identifiers.org/kegg.compound/C03479"/>
                  <rdf:li rdf:resource="http://identifiers.org/pubchem.substance/6294"/>
                </rdf:Bag>
              </bqbiol:is>
            </rdf:Description>
          </rdf:RDF>
        </annotation>
      </species>
      <species metaid="rib__D_c" id="rib__D_c" name="D-Ribose" compartment="Cytosol" substanceUnits="substance" hasOnlySubstanceUnits="false" boundaryCondition="false" constant="false" fbc:charge="0">
        <annotation>
          <rdf:RDF xmlns:rdf="http://www.w3.org/1999/02/22-rdf-syntax-ns#" xmlns:dc="http://purl.org/dc/elements/1.1/" xmlns:dcterms="http://purl.org/dc/terms/" xmlns:vCard="http://www.w3.org/2001/vcard-rdf/3.0#" xmlns:bqbiol="http://biomodels.net/biology-qualifiers/" xmlns:bqmodel="http://biomodels.net/model-qualifiers/">
            <rdf:Description rdf:about="#rib__D_c">
              <bqbiol:is>
                <rdf:Bag>
                  <rdf:li rdf:resource="http://identifiers.org/3dmet/B04636"/>
                  <rdf:li rdf:resource="http://identifiers.org/kegg.compound/C00121"/>
                  <rdf:li rdf:resource="http://identifiers.org/obo.chebi/CHEBI%3A47013"/>
                  <rdf:li rdf:resource="http://identifiers.org/pubchem.substance/3421"/>
                </rdf:Bag>
              </bqbiol:is>
            </rdf:Description>
          </rdf:RDF>
        </annotation>
      </species>
      <species metaid="2pg_c" id="2pg_c" name="D-Glycerate 2-phosphate" compartment="Cytosol" substanceUnits="substance" hasOnlySubstanceUnits="false" boundaryCondition="false" constant="false" fbc:charge="-3">
        <annotation>
          <rdf:RDF xmlns:rdf="http://www.w3.org/1999/02/22-rdf-syntax-ns#" xmlns:dc="http://purl.org/dc/elements/1.1/" xmlns:dcterms="http://purl.org/dc/terms/" xmlns:vCard="http://www.w3.org/2001/vcard-rdf/3.0#" xmlns:bqbiol="http://biomodels.net/biology-qualifiers/" xmlns:bqmodel="http://biomodels.net/model-qualifiers/">
            <rdf:Description rdf:about="#2pg_c">
              <bqbiol:is>
                <rdf:Bag>
                  <rdf:li rdf:resource="http://identifiers.org/3dmet/B01295"/>
                  <rdf:li rdf:resource="http://identifiers.org/obo.chebi/CHEBI%3A17835"/>
                  <rdf:li rdf:resource="http://identifiers.org/kegg.compound/C00631"/>
                  <rdf:li rdf:resource="http://identifiers.org/pubchem.substance/3904"/>
                </rdf:Bag>
              </bqbiol:is>
            </rdf:Description>
          </rdf:RDF>
        </annotation>
      </species>
      <species metaid="coa_c" id="coa_c" name="Coenzyme A" compartment="Cytosol" substanceUnits="substance" hasOnlySubstanceUnits="false" boundaryCondition="false" constant="false" fbc:charge="-4">
        <annotation>
          <rdf:RDF xmlns:rdf="http://www.w3.org/1999/02/22-rdf-syntax-ns#" xmlns:dc="http://purl.org/dc/elements/1.1/" xmlns:dcterms="http://purl.org/dc/terms/" xmlns:vCard="http://www.w3.org/2001/vcard-rdf/3.0#" xmlns:bqbiol="http://biomodels.net/biology-qualifiers/" xmlns:bqmodel="http://biomodels.net/model-qualifiers/">
            <rdf:Description rdf:about="#coa_c">
              <bqbiol:is>
                <rdf:Bag>
                  <rdf:li rdf:resource="http://identifiers.org/cas/85-61-0"/>
                  <rdf:li rdf:resource="http://identifiers.org/3dmet/B04618"/>
                  <rdf:li rdf:resource="http://identifiers.org/obo.chebi/CHEBI%3A15346"/>
                  <rdf:li rdf:resource="http://identifiers.org/kegg.compound/C00010"/>
                  <rdf:li rdf:resource="http://identifiers.org/pubchem.substance/3312"/>
                </rdf:Bag>
              </bqbiol:is>
            </rdf:Description>
          </rdf:RDF>
        </annotation>
      </species>
      <species metaid="datp_c" id="datp_c" name="DATP" compartment="Cytosol" substanceUnits="substance" hasOnlySubstanceUnits="false" boundaryCondition="false" constant="false" fbc:charge="-4">
        <annotation>
          <rdf:RDF xmlns:rdf="http://www.w3.org/1999/02/22-rdf-syntax-ns#" xmlns:dc="http://purl.org/dc/elements/1.1/" xmlns:dcterms="http://purl.org/dc/terms/" xmlns:vCard="http://www.w3.org/2001/vcard-rdf/3.0#" xmlns:bqbiol="http://biomodels.net/biology-qualifiers/" xmlns:bqmodel="http://biomodels.net/model-qualifiers/">
            <rdf:Description rdf:about="#datp_c">
              <bqbiol:is>
                <rdf:Bag>
                  <rdf:li rdf:resource="http://identifiers.org/cas/1927-31-7"/>
                  <rdf:li rdf:resource="http://identifiers.org/3dmet/B01169"/>
                  <rdf:li rdf:resource="http://identifiers.org/obo.chebi/CHEBI%3A16284"/>
                  <rdf:li rdf:resource="http://identifiers.org/kegg.compound/C00131"/>
                  <rdf:li rdf:resource="http://identifiers.org/pubchem.substance/3431"/>
                </rdf:Bag>
              </bqbiol:is>
            </rdf:Description>
          </rdf:RDF>
        </annotation>
      </species>
      <species metaid="dha_c" id="dha_c" name="Dihydroxyacetone" compartment="Cytosol" substanceUnits="substance" hasOnlySubstanceUnits="false" boundaryCondition="false" constant="false" fbc:charge="0">
        <annotation>
          <rdf:RDF xmlns:rdf="http://www.w3.org/1999/02/22-rdf-syntax-ns#" xmlns:dc="http://purl.org/dc/elements/1.1/" xmlns:dcterms="http://purl.org/dc/terms/" xmlns:vCard="http://www.w3.org/2001/vcard-rdf/3.0#" xmlns:bqbiol="http://biomodels.net/biology-qualifiers/" xmlns:bqmodel="http://biomodels.net/model-qualifiers/">
            <rdf:Description rdf:about="#dha_c">
              <bqbiol:is>
                <rdf:Bag>
                  <rdf:li rdf:resource="http://identifiers.org/cas/96-26-4"/>
                  <rdf:li rdf:resource="http://identifiers.org/3dmet/B00055"/>
                  <rdf:li rdf:resource="http://identifiers.org/obo.chebi/CHEBI%3A16016"/>
                  <rdf:li rdf:resource="http://identifiers.org/kegg.compound/C00184"/>
                  <rdf:li rdf:resource="http://identifiers.org/pubchem.substance/3484"/>
                </rdf:Bag>
              </bqbiol:is>
            </rdf:Description>
          </rdf:RDF>
        </annotation>
      </species>
      <species metaid="trnatyr_c" id="trnatyr_c" name="TRNA(Tyr)" compartment="Cytosol" substanceUnits="substance" hasOnlySubstanceUnits="false" boundaryCondition="false" constant="false" fbc:charge="0">
        <annotation>
          <rdf:RDF xmlns:rdf="http://www.w3.org/1999/02/22-rdf-syntax-ns#" xmlns:dc="http://purl.org/dc/elements/1.1/" xmlns:dcterms="http://purl.org/dc/terms/" xmlns:vCard="http://www.w3.org/2001/vcard-rdf/3.0#" xmlns:bqbiol="http://biomodels.net/biology-qualifiers/" xmlns:bqmodel="http://biomodels.net/model-qualifiers/">
            <rdf:Description rdf:about="#trnatyr_c">
              <bqbiol:is>
                <rdf:Bag>
                  <rdf:li rdf:resource="http://identifiers.org/kegg.compound/C00787"/>
                  <rdf:li rdf:resource="http://identifiers.org/obo.chebi/CHEBI%3A29182"/>
                  <rdf:li rdf:resource="http://identifiers.org/pubchem.substance/4045"/>
                </rdf:Bag>
              </bqbiol:is>
            </rdf:Description>
          </rdf:RDF>
        </annotation>
      </species>
      <species metaid="cbp_c" id="cbp_c" name="Carbamoyl phosphate" compartment="Cytosol" substanceUnits="substance" hasOnlySubstanceUnits="false" boundaryCondition="false" constant="false" fbc:charge="-2">
        <annotation>
          <rdf:RDF xmlns:rdf="http://www.w3.org/1999/02/22-rdf-syntax-ns#" xmlns:dc="http://purl.org/dc/elements/1.1/" xmlns:dcterms="http://purl.org/dc/terms/" xmlns:vCard="http://www.w3.org/2001/vcard-rdf/3.0#" xmlns:bqbiol="http://biomodels.net/biology-qualifiers/" xmlns:bqmodel="http://biomodels.net/model-qualifiers/">
            <rdf:Description rdf:about="#cbp_c">
              <bqbiol:is>
                <rdf:Bag>
                  <rdf:li rdf:resource="http://identifiers.org/cas/590-55-6"/>
                  <rdf:li rdf:resource="http://identifiers.org/3dmet/B00050"/>
                  <rdf:li rdf:resource="http://identifiers.org/obo.chebi/CHEBI%3A17672"/>
                  <rdf:li rdf:resource="http://identifiers.org/kegg.compound/C00169"/>
                  <rdf:li rdf:resource="http://identifiers.org/pubchem.substance/3469"/>
                </rdf:Bag>
              </bqbiol:is>
            </rdf:Description>
          </rdf:RDF>
        </annotation>
      </species>
      <species metaid="pydx_c" id="pydx_c" name="Pyridoxal" compartment="Cytosol" substanceUnits="substance" hasOnlySubstanceUnits="false" boundaryCondition="false" constant="false" fbc:charge="0">
        <annotation>
          <rdf:RDF xmlns:rdf="http://www.w3.org/1999/02/22-rdf-syntax-ns#" xmlns:dc="http://purl.org/dc/elements/1.1/" xmlns:dcterms="http://purl.org/dc/terms/" xmlns:vCard="http://www.w3.org/2001/vcard-rdf/3.0#" xmlns:bqbiol="http://biomodels.net/biology-qualifiers/" xmlns:bqmodel="http://biomodels.net/model-qualifiers/">
            <rdf:Description rdf:about="#pydx_c">
              <bqbiol:is>
                <rdf:Bag>
                  <rdf:li rdf:resource="http://identifiers.org/cas/66-72-8"/>
                  <rdf:li rdf:resource="http://identifiers.org/3dmet/B00072"/>
                  <rdf:li rdf:resource="http://identifiers.org/obo.chebi/CHEBI%3A17310"/>
                  <rdf:li rdf:resource="http://identifiers.org/kegg.compound/C00250"/>
                  <rdf:li rdf:resource="http://identifiers.org/pubchem.substance/3549"/>
                </rdf:Bag>
              </bqbiol:is>
            </rdf:Description>
          </rdf:RDF>
        </annotation>
      </species>
      <species metaid="trnahis_c" id="trnahis_c" name="TRNA(His)" compartment="Cytosol" substanceUnits="substance" hasOnlySubstanceUnits="false" boundaryCondition="false" constant="false" fbc:charge="0">
        <annotation>
          <rdf:RDF xmlns:rdf="http://www.w3.org/1999/02/22-rdf-syntax-ns#" xmlns:dc="http://purl.org/dc/elements/1.1/" xmlns:dcterms="http://purl.org/dc/terms/" xmlns:vCard="http://www.w3.org/2001/vcard-rdf/3.0#" xmlns:bqbiol="http://biomodels.net/biology-qualifiers/" xmlns:bqmodel="http://biomodels.net/model-qualifiers/">
            <rdf:Description rdf:about="#trnahis_c">
              <bqbiol:is>
                <rdf:Bag>
                  <rdf:li rdf:resource="http://identifiers.org/kegg.compound/C01643"/>
                  <rdf:li rdf:resource="http://identifiers.org/obo.chebi/CHEBI%3A29178"/>
                  <rdf:li rdf:resource="http://identifiers.org/pubchem.substance/4792"/>
                </rdf:Bag>
              </bqbiol:is>
            </rdf:Description>
          </rdf:RDF>
        </annotation>
      </species>
      <species metaid="g1p_c" id="g1p_c" name="D-Glucose 1-phosphate" compartment="Cytosol" substanceUnits="substance" hasOnlySubstanceUnits="false" boundaryCondition="false" constant="false" fbc:charge="-2">
        <annotation>
          <rdf:RDF xmlns:rdf="http://www.w3.org/1999/02/22-rdf-syntax-ns#" xmlns:dc="http://purl.org/dc/elements/1.1/" xmlns:dcterms="http://purl.org/dc/terms/" xmlns:vCard="http://www.w3.org/2001/vcard-rdf/3.0#" xmlns:bqbiol="http://biomodels.net/biology-qualifiers/" xmlns:bqmodel="http://biomodels.net/model-qualifiers/">
            <rdf:Description rdf:about="#g1p_c">
              <bqbiol:is>
                <rdf:Bag>
                  <rdf:li rdf:resource="http://identifiers.org/cas/59-56-3"/>
                  <rdf:li rdf:resource="http://identifiers.org/3dmet/B04634"/>
                  <rdf:li rdf:resource="http://identifiers.org/obo.chebi/CHEBI%3A16077"/>
                  <rdf:li rdf:resource="http://identifiers.org/kegg.compound/C00103"/>
                  <rdf:li rdf:resource="http://identifiers.org/pubchem.substance/3403"/>
                </rdf:Bag>
              </bqbiol:is>
            </rdf:Description>
          </rdf:RDF>
        </annotation>
      </species>
      <species metaid="ptth_c" id="ptth_c" name="Pantetheine" compartment="Cytosol" substanceUnits="substance" hasOnlySubstanceUnits="false" boundaryCondition="false" constant="false" fbc:charge="0">
        <annotation>
          <rdf:RDF xmlns:rdf="http://www.w3.org/1999/02/22-rdf-syntax-ns#" xmlns:dc="http://purl.org/dc/elements/1.1/" xmlns:dcterms="http://purl.org/dc/terms/" xmlns:vCard="http://www.w3.org/2001/vcard-rdf/3.0#" xmlns:bqbiol="http://biomodels.net/biology-qualifiers/" xmlns:bqmodel="http://biomodels.net/model-qualifiers/">
            <rdf:Description rdf:about="#ptth_c">
              <bqbiol:is>
                <rdf:Bag>
                  <rdf:li rdf:resource="http://identifiers.org/cas/496-65-1"/>
                  <rdf:li rdf:resource="http://identifiers.org/3dmet/B00185"/>
                  <rdf:li rdf:resource="http://identifiers.org/obo.chebi/CHEBI%3A16753"/>
                  <rdf:li rdf:resource="http://identifiers.org/kegg.compound/C00831"/>
                  <rdf:li rdf:resource="http://identifiers.org/pubchem.substance/4089"/>
                </rdf:Bag>
              </bqbiol:is>
            </rdf:Description>
          </rdf:RDF>
        </annotation>
      </species>
      <species metaid="g6p_c" id="g6p_c" name="D-Glucose 6-phosphate" compartment="Cytosol" substanceUnits="substance" hasOnlySubstanceUnits="false" boundaryCondition="false" constant="false" fbc:charge="-2">
        <annotation>
          <rdf:RDF xmlns:rdf="http://www.w3.org/1999/02/22-rdf-syntax-ns#" xmlns:dc="http://purl.org/dc/elements/1.1/" xmlns:dcterms="http://purl.org/dc/terms/" xmlns:vCard="http://www.w3.org/2001/vcard-rdf/3.0#" xmlns:bqbiol="http://biomodels.net/biology-qualifiers/" xmlns:bqmodel="http://biomodels.net/model-qualifiers/">
            <rdf:Description rdf:about="#g6p_c">
              <bqbiol:is>
                <rdf:Bag>
                  <rdf:li rdf:resource="http://identifiers.org/cas/56-73-5"/>
                  <rdf:li rdf:resource="http://identifiers.org/3dmet/B04630"/>
                  <rdf:li rdf:resource="http://identifiers.org/obo.chebi/CHEBI%3A4170"/>
                  <rdf:li rdf:resource="http://identifiers.org/kegg.compound/C00092"/>
                  <rdf:li rdf:resource="http://identifiers.org/pubchem.substance/3392"/>
                </rdf:Bag>
              </bqbiol:is>
            </rdf:Description>
          </rdf:RDF>
        </annotation>
      </species>
      <species metaid="dgmp_c" id="dgmp_c" name="DGMP" compartment="Cytosol" substanceUnits="substance" hasOnlySubstanceUnits="false" boundaryCondition="false" constant="false" fbc:charge="-2">
        <annotation>
          <rdf:RDF xmlns:rdf="http://www.w3.org/1999/02/22-rdf-syntax-ns#" xmlns:dc="http://purl.org/dc/elements/1.1/" xmlns:dcterms="http://purl.org/dc/terms/" xmlns:vCard="http://www.w3.org/2001/vcard-rdf/3.0#" xmlns:bqbiol="http://biomodels.net/biology-qualifiers/" xmlns:bqmodel="http://biomodels.net/model-qualifiers/">
            <rdf:Description rdf:about="#dgmp_c">
              <bqbiol:is>
                <rdf:Bag>
                  <rdf:li rdf:resource="http://identifiers.org/cas/902-04-5"/>
                  <rdf:li rdf:resource="http://identifiers.org/3dmet/B01228"/>
                  <rdf:li rdf:resource="http://identifiers.org/obo.chebi/CHEBI%3A16192"/>
                  <rdf:li rdf:resource="http://identifiers.org/kegg.compound/C00362"/>
                  <rdf:li rdf:resource="http://identifiers.org/pubchem.substance/3653"/>
                </rdf:Bag>
              </bqbiol:is>
            </rdf:Description>
          </rdf:RDF>
        </annotation>
      </species>
      <species metaid="gmp_c" id="gmp_c" name="GMP" compartment="Cytosol" substanceUnits="substance" hasOnlySubstanceUnits="false" boundaryCondition="false" constant="false" fbc:charge="-2">
        <annotation>
          <rdf:RDF xmlns:rdf="http://www.w3.org/1999/02/22-rdf-syntax-ns#" xmlns:dc="http://purl.org/dc/elements/1.1/" xmlns:dcterms="http://purl.org/dc/terms/" xmlns:vCard="http://www.w3.org/2001/vcard-rdf/3.0#" xmlns:bqbiol="http://biomodels.net/biology-qualifiers/" xmlns:bqmodel="http://biomodels.net/model-qualifiers/">
            <rdf:Description rdf:about="#C0123_meta">
              <bqbiol:is>
                <rdf:Bag>
                  <rdf:li rdf:resource="http://identifiers.org/cas/85-32-5"/>
                  <rdf:li rdf:resource="http://identifiers.org/3dmet/B01172"/>
                  <rdf:li rdf:resource="http://identifiers.org/obo.chebi/CHEBI%3A17345"/>
                  <rdf:li rdf:resource="http://identifiers.org/kegg.compound/C00144"/>
                  <rdf:li rdf:resource="http://identifiers.org/pubchem.substance/3444"/>
                </rdf:Bag>
              </bqbiol:is>
            </rdf:Description>
          </rdf:RDF>
        </annotation>
      </species>
      <species metaid="arg__L_c" id="arg__L_c" name="L-Arginine" compartment="Cytosol" substanceUnits="substance" hasOnlySubstanceUnits="false" boundaryCondition="false" constant="false" fbc:charge="1">
        <annotation>
          <rdf:RDF xmlns:rdf="http://www.w3.org/1999/02/22-rdf-syntax-ns#" xmlns:dc="http://purl.org/dc/elements/1.1/" xmlns:dcterms="http://purl.org/dc/terms/" xmlns:vCard="http://www.w3.org/2001/vcard-rdf/3.0#" xmlns:bqbiol="http://biomodels.net/biology-qualifiers/" xmlns:bqmodel="http://biomodels.net/model-qualifiers/">
            <rdf:Description rdf:about="#arg__L_c">
              <bqbiol:is>
                <rdf:Bag>
                  <rdf:li rdf:resource="http://identifiers.org/cas/74-79-3"/>
                  <rdf:li rdf:resource="http://identifiers.org/3dmet/B01143"/>
                  <rdf:li rdf:resource="http://identifiers.org/obo.chebi/CHEBI%3A16467"/>
                  <rdf:li rdf:resource="http://identifiers.org/kegg.compound/C00062"/>
                  <rdf:li rdf:resource="http://identifiers.org/pubchem.substance/3362"/>
                </rdf:Bag>
              </bqbiol:is>
            </rdf:Description>
          </rdf:RDF>
        </annotation>
      </species>
      <species metaid="groelfolp_mpn_c" id="groelfolp_mpn_c" name="GroEL-folded protein (Mpn)" compartment="Cytosol" substanceUnits="substance" hasOnlySubstanceUnits="false" boundaryCondition="false" constant="false" fbc:charge="5">
        <annotation>
          <rdf:RDF xmlns:rdf="http://www.w3.org/1999/02/22-rdf-syntax-ns#" xmlns:dc="http://purl.org/dc/elements/1.1/" xmlns:dcterms="http://purl.org/dc/terms/" xmlns:vCard="http://www.w3.org/2001/vcard-rdf/3.0#" xmlns:bqbiol="http://biomodels.net/biology-qualifiers/" xmlns:bqmodel="http://biomodels.net/model-qualifiers/">
            <rdf:Description rdf:about="#groelfolp_mpn_c">
              <bqbiol:isVersionOf>
                <rdf:Bag>
                  <rdf:li rdf:resource="http://identifiers.org/kegg.compound/C00017"/>
                  <rdf:li rdf:resource="http://identifiers.org/obo.chebi/CHEBI%3A16541"/>
                  <rdf:li rdf:resource="http://identifiers.org/pubchem.substance/3319"/>
                </rdf:Bag>
              </bqbiol:isVersionOf>
            </rdf:Description>
          </rdf:RDF>
        </annotation>
      </species>
      <species metaid="lys__L_c" id="lys__L_c" name="L-Lysine" compartment="Cytosol" substanceUnits="substance" hasOnlySubstanceUnits="false" boundaryCondition="false" constant="false" fbc:charge="1">
        <annotation>
          <rdf:RDF xmlns:rdf="http://www.w3.org/1999/02/22-rdf-syntax-ns#" xmlns:dc="http://purl.org/dc/elements/1.1/" xmlns:dcterms="http://purl.org/dc/terms/" xmlns:vCard="http://www.w3.org/2001/vcard-rdf/3.0#" xmlns:bqbiol="http://biomodels.net/biology-qualifiers/" xmlns:bqmodel="http://biomodels.net/model-qualifiers/">
            <rdf:Description rdf:about="#lys__L_c">
              <bqbiol:is>
                <rdf:Bag>
                  <rdf:li rdf:resource="http://identifiers.org/cas/56-87-1"/>
                  <rdf:li rdf:resource="http://identifiers.org/3dmet/B00013"/>
                  <rdf:li rdf:resource="http://identifiers.org/obo.chebi/CHEBI%3A18019"/>
                  <rdf:li rdf:resource="http://identifiers.org/kegg.compound/C00047"/>
                  <rdf:li rdf:resource="http://identifiers.org/pubchem.substance/3349"/>
                </rdf:Bag>
              </bqbiol:is>
            </rdf:Description>
          </rdf:RDF>
        </annotation>
      </species>
      <species metaid="nac_c" id="nac_c" name="Nicotinate" compartment="Cytosol" substanceUnits="substance" hasOnlySubstanceUnits="false" boundaryCondition="false" constant="false" fbc:charge="-1">
        <annotation>
          <rdf:RDF xmlns:rdf="http://www.w3.org/1999/02/22-rdf-syntax-ns#" xmlns:dc="http://purl.org/dc/elements/1.1/" xmlns:dcterms="http://purl.org/dc/terms/" xmlns:vCard="http://www.w3.org/2001/vcard-rdf/3.0#" xmlns:bqbiol="http://biomodels.net/biology-qualifiers/" xmlns:bqmodel="http://biomodels.net/model-qualifiers/">
            <rdf:Description rdf:about="#nac_c">
              <bqbiol:is>
                <rdf:Bag>
                  <rdf:li rdf:resource="http://identifiers.org/cas/59-67-6"/>
                  <rdf:li rdf:resource="http://identifiers.org/3dmet/B00073"/>
                  <rdf:li rdf:resource="http://identifiers.org/obo.chebi/CHEBI%3A15940"/>
                  <rdf:li rdf:resource="http://identifiers.org/kegg.compound/C00253"/>
                  <rdf:li rdf:resource="http://identifiers.org/pubchem.substance/3552"/>
                </rdf:Bag>
              </bqbiol:is>
            </rdf:Description>
          </rdf:RDF>
        </annotation>
      </species>
      <species metaid="phe__L_c" id="phe__L_c" name="L-Phenylalanine" compartment="Cytosol" substanceUnits="substance" hasOnlySubstanceUnits="false" boundaryCondition="false" constant="false" fbc:charge="0">
        <annotation>
          <rdf:RDF xmlns:rdf="http://www.w3.org/1999/02/22-rdf-syntax-ns#" xmlns:dc="http://purl.org/dc/elements/1.1/" xmlns:dcterms="http://purl.org/dc/terms/" xmlns:vCard="http://www.w3.org/2001/vcard-rdf/3.0#" xmlns:bqbiol="http://biomodels.net/biology-qualifiers/" xmlns:bqmodel="http://biomodels.net/model-qualifiers/">
            <rdf:Description rdf:about="#phe__L_c">
              <bqbiol:is>
                <rdf:Bag>
                  <rdf:li rdf:resource="http://identifiers.org/cas/63-91-2"/>
                  <rdf:li rdf:resource="http://identifiers.org/3dmet/B01151"/>
                  <rdf:li rdf:resource="http://identifiers.org/obo.chebi/CHEBI%3A17295"/>
                  <rdf:li rdf:resource="http://identifiers.org/kegg.compound/C00079"/>
                  <rdf:li rdf:resource="http://identifiers.org/pubchem.substance/3379"/>
                </rdf:Bag>
              </bqbiol:is>
            </rdf:Description>
          </rdf:RDF>
        </annotation>
      </species>
      <species metaid="ppi_c" id="ppi_c" name="Diphosphate" compartment="Cytosol" substanceUnits="substance" hasOnlySubstanceUnits="false" boundaryCondition="false" constant="false" fbc:charge="-3">
        <annotation>
          <rdf:RDF xmlns:rdf="http://www.w3.org/1999/02/22-rdf-syntax-ns#" xmlns:dc="http://purl.org/dc/elements/1.1/" xmlns:dcterms="http://purl.org/dc/terms/" xmlns:vCard="http://www.w3.org/2001/vcard-rdf/3.0#" xmlns:bqbiol="http://biomodels.net/biology-qualifiers/" xmlns:bqmodel="http://biomodels.net/model-qualifiers/">
            <rdf:Description rdf:about="#ppi_c">
              <bqbiol:is>
                <rdf:Bag>
                  <rdf:li rdf:resource="http://identifiers.org/cas/2466-09-3"/>
                  <rdf:li rdf:resource="http://identifiers.org/3dmet/B00003"/>
                  <rdf:li rdf:resource="http://identifiers.org/obo.chebi/CHEBI%3A29888"/>
                  <rdf:li rdf:resource="http://identifiers.org/pubchem.substance/3315"/>
                  <rdf:li rdf:resource="http://identifiers.org/kegg.compound/C00013"/>
                </rdf:Bag>
              </bqbiol:is>
            </rdf:Description>
          </rdf:RDF>
        </annotation>
      </species>
      <species metaid="asp__L_c" id="asp__L_c" name="L-Aspartate" compartment="Cytosol" substanceUnits="substance" hasOnlySubstanceUnits="false" boundaryCondition="false" constant="false" fbc:charge="-1">
        <annotation>
          <rdf:RDF xmlns:rdf="http://www.w3.org/1999/02/22-rdf-syntax-ns#" xmlns:dc="http://purl.org/dc/elements/1.1/" xmlns:dcterms="http://purl.org/dc/terms/" xmlns:vCard="http://www.w3.org/2001/vcard-rdf/3.0#" xmlns:bqbiol="http://biomodels.net/biology-qualifiers/" xmlns:bqmodel="http://biomodels.net/model-qualifiers/">
            <rdf:Description rdf:about="#asp__L_c">
              <bqbiol:is>
                <rdf:Bag>
                  <rdf:li rdf:resource="http://identifiers.org/cas/56-84-8"/>
                  <rdf:li rdf:resource="http://identifiers.org/3dmet/B00015"/>
                  <rdf:li rdf:resource="http://identifiers.org/obo.chebi/CHEBI%3A17053"/>
                  <rdf:li rdf:resource="http://identifiers.org/kegg.compound/C00049"/>
                  <rdf:li rdf:resource="http://identifiers.org/pubchem.substance/3351"/>
                </rdf:Bag>
              </bqbiol:is>
            </rdf:Description>
          </rdf:RDF>
        </annotation>
      </species>
      <species metaid="gln__L_c" id="gln__L_c" name="L-Glutamine" compartment="Cytosol" substanceUnits="substance" hasOnlySubstanceUnits="false" boundaryCondition="false" constant="false" fbc:charge="0">
        <annotation>
          <rdf:RDF xmlns:rdf="http://www.w3.org/1999/02/22-rdf-syntax-ns#" xmlns:dc="http://purl.org/dc/elements/1.1/" xmlns:dcterms="http://purl.org/dc/terms/" xmlns:vCard="http://www.w3.org/2001/vcard-rdf/3.0#" xmlns:bqbiol="http://biomodels.net/biology-qualifiers/" xmlns:bqmodel="http://biomodels.net/model-qualifiers/">
            <rdf:Description rdf:about="#gln__L_c">
              <bqbiol:is>
                <rdf:Bag>
                  <rdf:li rdf:resource="http://identifiers.org/cas/56-85-9"/>
                  <rdf:li rdf:resource="http://identifiers.org/3dmet/B00017"/>
                  <rdf:li rdf:resource="http://identifiers.org/obo.chebi/CHEBI%3A18050"/>
                  <rdf:li rdf:resource="http://identifiers.org/kegg.compound/C00064"/>
                  <rdf:li rdf:resource="http://identifiers.org/pubchem.substance/3364"/>
                </rdf:Bag>
              </bqbiol:is>
            </rdf:Description>
          </rdf:RDF>
        </annotation>
      </species>
      <species metaid="dna5mtc_c" id="dna5mtc_c" name="DNA 5-methylcytosine" compartment="Cytosol" substanceUnits="substance" hasOnlySubstanceUnits="false" boundaryCondition="false" constant="false" fbc:charge="-99">
        <annotation>
          <rdf:RDF xmlns:rdf="http://www.w3.org/1999/02/22-rdf-syntax-ns#" xmlns:dc="http://purl.org/dc/elements/1.1/" xmlns:dcterms="http://purl.org/dc/terms/" xmlns:vCard="http://www.w3.org/2001/vcard-rdf/3.0#" xmlns:bqbiol="http://biomodels.net/biology-qualifiers/" xmlns:bqmodel="http://biomodels.net/model-qualifiers/">
            <rdf:Description rdf:about="#dna5mtc_c">
              <bqbiol:isVersionOf>
                <rdf:Bag>
                  <rdf:li rdf:resource="http://identifiers.org/kegg.compound/C02967"/>
                  <rdf:li rdf:resource="http://identifiers.org/pubchem.substance/5881"/>
                </rdf:Bag>
              </bqbiol:isVersionOf>
            </rdf:Description>
          </rdf:RDF>
        </annotation>
      </species>
      <species metaid="pap_c" id="pap_c" name="Adenosine 3&apos;,5&apos;-bisphosphate" compartment="Cytosol" substanceUnits="substance" hasOnlySubstanceUnits="false" boundaryCondition="false" constant="false" fbc:charge="-4">
        <annotation>
          <rdf:RDF xmlns:rdf="http://www.w3.org/1999/02/22-rdf-syntax-ns#" xmlns:dc="http://purl.org/dc/elements/1.1/" xmlns:dcterms="http://purl.org/dc/terms/" xmlns:vCard="http://www.w3.org/2001/vcard-rdf/3.0#" xmlns:bqbiol="http://biomodels.net/biology-qualifiers/" xmlns:bqmodel="http://biomodels.net/model-qualifiers/">
            <rdf:Description rdf:about="#pap_c">
              <bqbiol:is>
                <rdf:Bag>
                  <rdf:li rdf:resource="http://identifiers.org/cas/1053-73-2"/>
                  <rdf:li rdf:resource="http://identifiers.org/3dmet/B01140"/>
                  <rdf:li rdf:resource="http://identifiers.org/obo.chebi/CHEBI%3A17985"/>
                  <rdf:li rdf:resource="http://identifiers.org/kegg.compound/C00054"/>
                  <rdf:li rdf:resource="http://identifiers.org/pubchem.substance/3356"/>
                </rdf:Bag>
              </bqbiol:is>
            </rdf:Description>
          </rdf:RDF>
        </annotation>
      </species>
      <species metaid="ahcys_c" id="ahcys_c" name="S-Adenosyl-L-homocysteine" compartment="Cytosol" substanceUnits="substance" hasOnlySubstanceUnits="false" boundaryCondition="false" constant="false" fbc:charge="0">
        <annotation>
          <rdf:RDF xmlns:rdf="http://www.w3.org/1999/02/22-rdf-syntax-ns#" xmlns:dc="http://purl.org/dc/elements/1.1/" xmlns:dcterms="http://purl.org/dc/terms/" xmlns:vCard="http://www.w3.org/2001/vcard-rdf/3.0#" xmlns:bqbiol="http://biomodels.net/biology-qualifiers/" xmlns:bqmodel="http://biomodels.net/model-qualifiers/">
            <rdf:Description rdf:about="#ahcys_c">
              <bqbiol:is>
                <rdf:Bag>
                  <rdf:li rdf:resource="http://identifiers.org/cas/979-92-0"/>
                  <rdf:li rdf:resource="http://identifiers.org/3dmet/B01134"/>
                  <rdf:li rdf:resource="http://identifiers.org/obo.chebi/CHEBI%3A16680"/>
                  <rdf:li rdf:resource="http://identifiers.org/kegg.compound/C00021"/>
                  <rdf:li rdf:resource="http://identifiers.org/pubchem.substance/3323"/>
                </rdf:Bag>
              </bqbiol:is>
            </rdf:Description>
          </rdf:RDF>
        </annotation>
      </species>
      <species metaid="trnathr_c" id="trnathr_c" name="TRNA(Thr)" compartment="Cytosol" substanceUnits="substance" hasOnlySubstanceUnits="false" boundaryCondition="false" constant="false" fbc:charge="0">
        <annotation>
          <rdf:RDF xmlns:rdf="http://www.w3.org/1999/02/22-rdf-syntax-ns#" xmlns:dc="http://purl.org/dc/elements/1.1/" xmlns:dcterms="http://purl.org/dc/terms/" xmlns:vCard="http://www.w3.org/2001/vcard-rdf/3.0#" xmlns:bqbiol="http://biomodels.net/biology-qualifiers/" xmlns:bqmodel="http://biomodels.net/model-qualifiers/">
            <rdf:Description rdf:about="#trnathr_c">
              <bqbiol:is>
                <rdf:Bag>
                  <rdf:li rdf:resource="http://identifiers.org/kegg.compound/C01651"/>
                  <rdf:li rdf:resource="http://identifiers.org/obo.chebi/CHEBI%3A29180"/>
                  <rdf:li rdf:resource="http://identifiers.org/pubchem.substance/4800"/>
                </rdf:Bag>
              </bqbiol:is>
            </rdf:Description>
          </rdf:RDF>
        </annotation>
      </species>
      <species metaid="dump_c" id="dump_c" name="DUMP" compartment="Cytosol" substanceUnits="substance" hasOnlySubstanceUnits="false" boundaryCondition="false" constant="false" fbc:charge="-2">
        <annotation>
          <rdf:RDF xmlns:rdf="http://www.w3.org/1999/02/22-rdf-syntax-ns#" xmlns:dc="http://purl.org/dc/elements/1.1/" xmlns:dcterms="http://purl.org/dc/terms/" xmlns:vCard="http://www.w3.org/2001/vcard-rdf/3.0#" xmlns:bqbiol="http://biomodels.net/biology-qualifiers/" xmlns:bqmodel="http://biomodels.net/model-qualifiers/">
            <rdf:Description rdf:about="#dump_c">
              <bqbiol:is>
                <rdf:Bag>
                  <rdf:li rdf:resource="http://identifiers.org/cas/964-26-1"/>
                  <rdf:li rdf:resource="http://identifiers.org/3dmet/B01231"/>
                  <rdf:li rdf:resource="http://identifiers.org/obo.chebi/CHEBI%3A17622"/>
                  <rdf:li rdf:resource="http://identifiers.org/kegg.compound/C00365"/>
                  <rdf:li rdf:resource="http://identifiers.org/pubchem.substance/3656"/>
                </rdf:Bag>
              </bqbiol:is>
            </rdf:Description>
          </rdf:RDF>
        </annotation>
      </species>
      <species metaid="gsn_c" id="gsn_c" name="Guanosine" compartment="Cytosol" substanceUnits="substance" hasOnlySubstanceUnits="false" boundaryCondition="false" constant="false" fbc:charge="0">
        <annotation>
          <rdf:RDF xmlns:rdf="http://www.w3.org/1999/02/22-rdf-syntax-ns#" xmlns:dc="http://purl.org/dc/elements/1.1/" xmlns:dcterms="http://purl.org/dc/terms/" xmlns:vCard="http://www.w3.org/2001/vcard-rdf/3.0#" xmlns:bqbiol="http://biomodels.net/biology-qualifiers/" xmlns:bqmodel="http://biomodels.net/model-qualifiers/">
            <rdf:Description rdf:about="#gsn_c">
              <bqbiol:is>
                <rdf:Bag>
                  <rdf:li rdf:resource="http://identifiers.org/cas/118-00-3"/>
                  <rdf:li rdf:resource="http://identifiers.org/3dmet/B01233"/>
                  <rdf:li rdf:resource="http://identifiers.org/obo.chebi/CHEBI%3A16750"/>
                  <rdf:li rdf:resource="http://identifiers.org/kegg.compound/C00387"/>
                  <rdf:li rdf:resource="http://identifiers.org/pubchem.substance/3677"/>
                </rdf:Bag>
              </bqbiol:is>
            </rdf:Description>
          </rdf:RDF>
        </annotation>
      </species>
      <species metaid="2dr1p_c" id="2dr1p_c" name="2-Deoxy-D-ribose 1-phosphate" compartment="Cytosol" substanceUnits="substance" hasOnlySubstanceUnits="false" boundaryCondition="false" constant="false" fbc:charge="-2">
        <annotation>
          <rdf:RDF xmlns:rdf="http://www.w3.org/1999/02/22-rdf-syntax-ns#" xmlns:dc="http://purl.org/dc/elements/1.1/" xmlns:dcterms="http://purl.org/dc/terms/" xmlns:vCard="http://www.w3.org/2001/vcard-rdf/3.0#" xmlns:bqbiol="http://biomodels.net/biology-qualifiers/" xmlns:bqmodel="http://biomodels.net/model-qualifiers/">
            <rdf:Description rdf:about="#2dr1p_c">
              <bqbiol:is>
                <rdf:Bag>
                  <rdf:li rdf:resource="http://identifiers.org/3dmet/B04713"/>
                  <rdf:li rdf:resource="http://identifiers.org/kegg.compound/C00672"/>
                  <rdf:li rdf:resource="http://identifiers.org/obo.chebi/CHEBI%3A28542"/>
                  <rdf:li rdf:resource="http://identifiers.org/pubchem.substance/3941"/>
                </rdf:Bag>
              </bqbiol:is>
            </rdf:Description>
          </rdf:RDF>
        </annotation>
      </species>
      <species metaid="trnaglu_c" id="trnaglu_c" name="TRNA(Glu)" compartment="Cytosol" substanceUnits="substance" hasOnlySubstanceUnits="false" boundaryCondition="false" constant="false" fbc:charge="0">
        <annotation>
          <rdf:RDF xmlns:rdf="http://www.w3.org/1999/02/22-rdf-syntax-ns#" xmlns:dc="http://purl.org/dc/elements/1.1/" xmlns:dcterms="http://purl.org/dc/terms/" xmlns:vCard="http://www.w3.org/2001/vcard-rdf/3.0#" xmlns:bqbiol="http://biomodels.net/biology-qualifiers/" xmlns:bqmodel="http://biomodels.net/model-qualifiers/">
            <rdf:Description rdf:about="#trnaglu_c">
              <bqbiol:is>
                <rdf:Bag>
                  <rdf:li rdf:resource="http://identifiers.org/kegg.compound/C01641"/>
                  <rdf:li rdf:resource="http://identifiers.org/obo.chebi/CHEBI%3A29175"/>
                  <rdf:li rdf:resource="http://identifiers.org/pubchem.substance/4790"/>
                </rdf:Bag>
              </bqbiol:is>
            </rdf:Description>
          </rdf:RDF>
        </annotation>
      </species>
      <species metaid="f6p_c" id="f6p_c" name="D-Fructose 6-phosphate" compartment="Cytosol" substanceUnits="substance" hasOnlySubstanceUnits="false" boundaryCondition="false" constant="false" fbc:charge="-2">
        <annotation>
          <rdf:RDF xmlns:rdf="http://www.w3.org/1999/02/22-rdf-syntax-ns#" xmlns:dc="http://purl.org/dc/elements/1.1/" xmlns:dcterms="http://purl.org/dc/terms/" xmlns:vCard="http://www.w3.org/2001/vcard-rdf/3.0#" xmlns:bqbiol="http://biomodels.net/biology-qualifiers/" xmlns:bqmodel="http://biomodels.net/model-qualifiers/">
            <rdf:Description rdf:about="#f6p_c">
              <bqbiol:is>
                <rdf:Bag>
                  <rdf:li rdf:resource="http://identifiers.org/cas/643-13-0"/>
                  <rdf:li rdf:resource="http://identifiers.org/3dmet/B04628"/>
                  <rdf:li rdf:resource="http://identifiers.org/obo.chebi/CHEBI%3A15946"/>
                  <rdf:li rdf:resource="http://identifiers.org/kegg.compound/C00085"/>
                  <rdf:li rdf:resource="http://identifiers.org/pubchem.substance/3385"/>
                </rdf:Bag>
              </bqbiol:is>
            </rdf:Description>
          </rdf:RDF>
        </annotation>
      </species>
      <species metaid="r1p_c" id="r1p_c" name="Alpha-D-Ribose 1-phosphate" compartment="Cytosol" substanceUnits="substance" hasOnlySubstanceUnits="false" boundaryCondition="false" constant="false" fbc:charge="0">
        <annotation>
          <rdf:RDF xmlns:rdf="http://www.w3.org/1999/02/22-rdf-syntax-ns#" xmlns:dc="http://purl.org/dc/elements/1.1/" xmlns:dcterms="http://purl.org/dc/terms/" xmlns:vCard="http://www.w3.org/2001/vcard-rdf/3.0#" xmlns:bqbiol="http://biomodels.net/biology-qualifiers/" xmlns:bqmodel="http://biomodels.net/model-qualifiers/">
            <rdf:Description rdf:about="#r1p_c">
              <bqbiol:is>
                <rdf:Bag>
                  <rdf:li rdf:resource="http://identifiers.org/3dmet/B04706"/>
                  <rdf:li rdf:resource="http://identifiers.org/kegg.compound/C00620"/>
                  <rdf:li rdf:resource="http://identifiers.org/obo.chebi/CHEBI%3A35425"/>
                  <rdf:li rdf:resource="http://identifiers.org/pubchem.substance/3894"/>
                </rdf:Bag>
              </bqbiol:is>
            </rdf:Description>
          </rdf:RDF>
        </annotation>
      </species>
      <species metaid="actp_c" id="actp_c" name="Acetyl phosphate" compartment="Cytosol" substanceUnits="substance" hasOnlySubstanceUnits="false" boundaryCondition="false" constant="false" fbc:charge="-2">
        <annotation>
          <rdf:RDF xmlns:rdf="http://www.w3.org/1999/02/22-rdf-syntax-ns#" xmlns:dc="http://purl.org/dc/elements/1.1/" xmlns:dcterms="http://purl.org/dc/terms/" xmlns:vCard="http://www.w3.org/2001/vcard-rdf/3.0#" xmlns:bqbiol="http://biomodels.net/biology-qualifiers/" xmlns:bqmodel="http://biomodels.net/model-qualifiers/">
            <rdf:Description rdf:about="#actp_c">
              <bqbiol:is>
                <rdf:Bag>
                  <rdf:li rdf:resource="http://identifiers.org/cas/590-54-5"/>
                  <rdf:li rdf:resource="http://identifiers.org/3dmet/B00063"/>
                  <rdf:li rdf:resource="http://identifiers.org/obo.chebi/CHEBI%3A15350"/>
                  <rdf:li rdf:resource="http://identifiers.org/kegg.compound/C00227"/>
                  <rdf:li rdf:resource="http://identifiers.org/pubchem.substance/3527"/>
                </rdf:Bag>
              </bqbiol:is>
            </rdf:Description>
          </rdf:RDF>
        </annotation>
      </species>
      <species metaid="glntrna_c" id="glntrna_c" name="L-Glutaminyl-tRNA(Gln)" compartment="Cytosol" substanceUnits="substance" hasOnlySubstanceUnits="false" boundaryCondition="false" constant="false" fbc:charge="1">
        <annotation>
          <rdf:RDF xmlns:rdf="http://www.w3.org/1999/02/22-rdf-syntax-ns#" xmlns:dc="http://purl.org/dc/elements/1.1/" xmlns:dcterms="http://purl.org/dc/terms/" xmlns:vCard="http://www.w3.org/2001/vcard-rdf/3.0#" xmlns:bqbiol="http://biomodels.net/biology-qualifiers/" xmlns:bqmodel="http://biomodels.net/model-qualifiers/">
            <rdf:Description rdf:about="#glntrna_c">
              <bqbiol:isVersionOf>
                <rdf:Bag>
                  <rdf:li rdf:resource="http://identifiers.org/pubchem.substance/5339"/>
                  <rdf:li rdf:resource="http://identifiers.org/obo.chebi/CHEBI%3A29166"/>
                  <rdf:li rdf:resource="http://identifiers.org/kegg.compound/C02282"/>
                </rdf:Bag>
              </bqbiol:isVersionOf>
            </rdf:Description>
          </rdf:RDF>
        </annotation>
      </species>
      <species metaid="pchol_mpn_c" id="pchol_mpn_c" name="1,2-diacyl-sn-glycero-3-phosphocholine" compartment="Cytosol" substanceUnits="substance" hasOnlySubstanceUnits="false" boundaryCondition="false" constant="false" fbc:charge="0">
        <annotation>
          <rdf:RDF xmlns:rdf="http://www.w3.org/1999/02/22-rdf-syntax-ns#" xmlns:dc="http://purl.org/dc/elements/1.1/" xmlns:dcterms="http://purl.org/dc/terms/" xmlns:vCard="http://www.w3.org/2001/vcard-rdf/3.0#" xmlns:bqbiol="http://biomodels.net/biology-qualifiers/" xmlns:bqmodel="http://biomodels.net/model-qualifiers/">
            <rdf:Description rdf:about="#pchol_mpn_c">
              <bqbiol:isVersionOf>
                <rdf:Bag>
                  <rdf:li rdf:resource="http://identifiers.org/obo.chebi/CHEBI%3A57643"/>
                  <rdf:li rdf:resource="http://identifiers.org/pubchem.substance/3457"/>
                </rdf:Bag>
              </bqbiol:isVersionOf>
            </rdf:Description>
          </rdf:RDF>
        </annotation>
      </species>
      <species id="biomass_c" name="Biomass" compartment="Cytosol" substanceUnits="substance" hasOnlySubstanceUnits="false" boundaryCondition="false" constant="false" fbc:charge="0"/>
      <species metaid="h2o_c" id="h2o_c" name="H2O" compartment="Cytosol" substanceUnits="substance" hasOnlySubstanceUnits="false" boundaryCondition="false" constant="false" fbc:charge="0">
        <annotation>
          <rdf:RDF xmlns:rdf="http://www.w3.org/1999/02/22-rdf-syntax-ns#" xmlns:dc="http://purl.org/dc/elements/1.1/" xmlns:dcterms="http://purl.org/dc/terms/" xmlns:vCard="http://www.w3.org/2001/vcard-rdf/3.0#" xmlns:bqbiol="http://biomodels.net/biology-qualifiers/" xmlns:bqmodel="http://biomodels.net/model-qualifiers/">
            <rdf:Description rdf:about="#C0001_meta">
              <bqbiol:is>
                <rdf:Bag>
                  <rdf:li rdf:resource="http://identifiers.org/3dmet/B01124"/>
                  <rdf:li rdf:resource="http://identifiers.org/obo.chebi/CHEBI%3A15377"/>
                  <rdf:li rdf:resource="http://identifiers.org/kegg.compound/C00001"/>
                  <rdf:li rdf:resource="http://identifiers.org/pubchem.substance/3303"/>
                </rdf:Bag>
              </bqbiol:is>
            </rdf:Description>
          </rdf:RDF>
        </annotation>
      </species>
      <species metaid="trnaasp_c" id="trnaasp_c" name="TRNA(Asp)" compartment="Cytosol" substanceUnits="substance" hasOnlySubstanceUnits="false" boundaryCondition="false" constant="false" fbc:charge="0">
        <annotation>
          <rdf:RDF xmlns:rdf="http://www.w3.org/1999/02/22-rdf-syntax-ns#" xmlns:dc="http://purl.org/dc/elements/1.1/" xmlns:dcterms="http://purl.org/dc/terms/" xmlns:vCard="http://www.w3.org/2001/vcard-rdf/3.0#" xmlns:bqbiol="http://biomodels.net/biology-qualifiers/" xmlns:bqmodel="http://biomodels.net/model-qualifiers/">
            <rdf:Description rdf:about="#trnaasp_c">
              <bqbiol:is>
                <rdf:Bag>
                  <rdf:li rdf:resource="http://identifiers.org/kegg.compound/C01638"/>
                  <rdf:li rdf:resource="http://identifiers.org/obo.chebi/CHEBI%3A29186"/>
                  <rdf:li rdf:resource="http://identifiers.org/pubchem.substance/4787"/>
                </rdf:Bag>
              </bqbiol:is>
            </rdf:Description>
          </rdf:RDF>
        </annotation>
      </species>
      <species metaid="g3p_c" id="g3p_c" name="Glyceraldehyde 3-phosphate" compartment="Cytosol" substanceUnits="substance" hasOnlySubstanceUnits="false" boundaryCondition="false" constant="false" fbc:charge="-2">
        <annotation>
          <rdf:RDF xmlns:rdf="http://www.w3.org/1999/02/22-rdf-syntax-ns#" xmlns:dc="http://purl.org/dc/elements/1.1/" xmlns:dcterms="http://purl.org/dc/terms/" xmlns:vCard="http://www.w3.org/2001/vcard-rdf/3.0#" xmlns:bqbiol="http://biomodels.net/biology-qualifiers/" xmlns:bqmodel="http://biomodels.net/model-qualifiers/">
            <rdf:Description rdf:about="#g3p_c">
              <bqbiol:is>
                <rdf:Bag>
                  <rdf:li rdf:resource="http://identifiers.org/cas/591-57-1"/>
                  <rdf:li rdf:resource="http://identifiers.org/3dmet/B01163"/>
                  <rdf:li rdf:resource="http://identifiers.org/obo.chebi/CHEBI%3A29052"/>
                  <rdf:li rdf:resource="http://identifiers.org/kegg.compound/C00118"/>
                  <rdf:li rdf:resource="http://identifiers.org/pubchem.substance/3418"/>
                </rdf:Bag>
              </bqbiol:is>
            </rdf:Description>
          </rdf:RDF>
        </annotation>
      </species>
      <species metaid="thm_c" id="thm_c" name="Thiamin" compartment="Cytosol" substanceUnits="substance" hasOnlySubstanceUnits="false" boundaryCondition="false" constant="false" fbc:charge="1">
        <annotation>
          <rdf:RDF xmlns:rdf="http://www.w3.org/1999/02/22-rdf-syntax-ns#" xmlns:dc="http://purl.org/dc/elements/1.1/" xmlns:dcterms="http://purl.org/dc/terms/" xmlns:vCard="http://www.w3.org/2001/vcard-rdf/3.0#" xmlns:bqbiol="http://biomodels.net/biology-qualifiers/" xmlns:bqmodel="http://biomodels.net/model-qualifiers/">
            <rdf:Description rdf:about="#thm_c">
              <bqbiol:is>
                <rdf:Bag>
                  <rdf:li rdf:resource="http://identifiers.org/3dmet/B00096"/>
                  <rdf:li rdf:resource="http://identifiers.org/obo.chebi/CHEBI%3A18385"/>
                  <rdf:li rdf:resource="http://identifiers.org/kegg.compound/C00378"/>
                  <rdf:li rdf:resource="http://identifiers.org/pubchem.substance/3668"/>
                </rdf:Bag>
              </bqbiol:is>
            </rdf:Description>
          </rdf:RDF>
        </annotation>
      </species>
      <species metaid="adhlam_c" id="adhlam_c" name="S-Acetyldihydrolipoamide" compartment="Cytosol" substanceUnits="substance" hasOnlySubstanceUnits="false" boundaryCondition="false" constant="false" fbc:charge="0">
        <annotation>
          <rdf:RDF xmlns:rdf="http://www.w3.org/1999/02/22-rdf-syntax-ns#" xmlns:dc="http://purl.org/dc/elements/1.1/" xmlns:dcterms="http://purl.org/dc/terms/" xmlns:vCard="http://www.w3.org/2001/vcard-rdf/3.0#" xmlns:bqbiol="http://biomodels.net/biology-qualifiers/" xmlns:bqmodel="http://biomodels.net/model-qualifiers/">
            <rdf:Description rdf:about="#adhlam_c">
              <bqbiol:is>
                <rdf:Bag>
                  <rdf:li rdf:resource="http://identifiers.org/3dmet/B00246"/>
                  <rdf:li rdf:resource="http://identifiers.org/kegg.compound/C01136"/>
                  <rdf:li rdf:resource="http://identifiers.org/obo.chebi/CHEBI%3A16807"/>
                  <rdf:li rdf:resource="http://identifiers.org/pubchem.substance/4367"/>
                </rdf:Bag>
              </bqbiol:is>
            </rdf:Description>
          </rdf:RDF>
        </annotation>
      </species>
      <species metaid="h2o2_c" id="h2o2_c" name="Hydrogen peroxide" compartment="Cytosol" substanceUnits="substance" hasOnlySubstanceUnits="false" boundaryCondition="false" constant="false" fbc:charge="0">
        <annotation>
          <rdf:RDF xmlns:rdf="http://www.w3.org/1999/02/22-rdf-syntax-ns#" xmlns:dc="http://purl.org/dc/elements/1.1/" xmlns:dcterms="http://purl.org/dc/terms/" xmlns:vCard="http://www.w3.org/2001/vcard-rdf/3.0#" xmlns:bqbiol="http://biomodels.net/biology-qualifiers/" xmlns:bqmodel="http://biomodels.net/model-qualifiers/">
            <rdf:Description rdf:about="#h2o2_c">
              <bqbiol:is>
                <rdf:Bag>
                  <rdf:li rdf:resource="http://identifiers.org/cas/7722-84-1"/>
                  <rdf:li rdf:resource="http://identifiers.org/obo.chebi/CHEBI%3A16240"/>
                  <rdf:li rdf:resource="http://identifiers.org/kegg.compound/C00027"/>
                  <rdf:li rdf:resource="http://identifiers.org/pubchem.substance/3329"/>
                </rdf:Bag>
              </bqbiol:is>
            </rdf:Description>
          </rdf:RDF>
        </annotation>
      </species>
      <species metaid="acyl_acp_c" id="acyl_acp_c" name="Acyl-[acyl-carrier protein]" compartment="Cytosol" substanceUnits="substance" hasOnlySubstanceUnits="false" boundaryCondition="false" constant="false" fbc:charge="-4">
        <annotation>
          <rdf:RDF xmlns:rdf="http://www.w3.org/1999/02/22-rdf-syntax-ns#" xmlns:dc="http://purl.org/dc/elements/1.1/" xmlns:dcterms="http://purl.org/dc/terms/" xmlns:vCard="http://www.w3.org/2001/vcard-rdf/3.0#" xmlns:bqbiol="http://biomodels.net/biology-qualifiers/" xmlns:bqmodel="http://biomodels.net/model-qualifiers/">
            <rdf:Description rdf:about="#acyl_acp_c">
              <bqbiol:isVersionOf>
                <rdf:Bag>
                  <rdf:li rdf:resource="http://identifiers.org/kegg.compound/C00173"/>
                  <rdf:li rdf:resource="http://identifiers.org/obo.chebi/CHEBI%3A16018"/>
                  <rdf:li rdf:resource="http://identifiers.org/pubchem.substance/3473"/>
                </rdf:Bag>
              </bqbiol:isVersionOf>
            </rdf:Description>
          </rdf:RDF>
        </annotation>
      </species>
      <species metaid="thr__L_c" id="thr__L_c" name="L-Threonine" compartment="Cytosol" substanceUnits="substance" hasOnlySubstanceUnits="false" boundaryCondition="false" constant="false" fbc:charge="0">
        <annotation>
          <rdf:RDF xmlns:rdf="http://www.w3.org/1999/02/22-rdf-syntax-ns#" xmlns:dc="http://purl.org/dc/elements/1.1/" xmlns:dcterms="http://purl.org/dc/terms/" xmlns:vCard="http://www.w3.org/2001/vcard-rdf/3.0#" xmlns:bqbiol="http://biomodels.net/biology-qualifiers/" xmlns:bqmodel="http://biomodels.net/model-qualifiers/">
            <rdf:Description rdf:about="#thr__L_c">
              <bqbiol:is>
                <rdf:Bag>
                  <rdf:li rdf:resource="http://identifiers.org/cas/72-19-5"/>
                  <rdf:li rdf:resource="http://identifiers.org/3dmet/B01182"/>
                  <rdf:li rdf:resource="http://identifiers.org/obo.chebi/CHEBI%3A16857"/>
                  <rdf:li rdf:resource="http://identifiers.org/kegg.compound/C00188"/>
                  <rdf:li rdf:resource="http://identifiers.org/pubchem.substance/3488"/>
                </rdf:Bag>
              </bqbiol:is>
            </rdf:Description>
          </rdf:RDF>
        </annotation>
      </species>
      <species metaid="cdpchol_c" id="cdpchol_c" name="CDPcholine C14H25N4O11P2" compartment="Cytosol" substanceUnits="substance" hasOnlySubstanceUnits="false" boundaryCondition="false" constant="false" fbc:charge="-1">
        <annotation>
          <rdf:RDF xmlns:rdf="http://www.w3.org/1999/02/22-rdf-syntax-ns#" xmlns:dc="http://purl.org/dc/elements/1.1/" xmlns:dcterms="http://purl.org/dc/terms/" xmlns:vCard="http://www.w3.org/2001/vcard-rdf/3.0#" xmlns:bqbiol="http://biomodels.net/biology-qualifiers/" xmlns:bqmodel="http://biomodels.net/model-qualifiers/">
            <rdf:Description rdf:about="#cdpchol_c">
              <bqbiol:is>
                <rdf:Bag>
                  <rdf:li rdf:resource="http://identifiers.org/cas/987-78-0"/>
                  <rdf:li rdf:resource="http://identifiers.org/3dmet/B01213"/>
                  <rdf:li rdf:resource="http://identifiers.org/obo.chebi/CHEBI%3A16436"/>
                  <rdf:li rdf:resource="http://identifiers.org/kegg.compound/C00307"/>
                  <rdf:li rdf:resource="http://identifiers.org/pubchem.substance/3601"/>
                </rdf:Bag>
              </bqbiol:is>
            </rdf:Description>
          </rdf:RDF>
        </annotation>
      </species>
      <species metaid="pep_c" id="pep_c" name="Phosphoenolpyruvate" compartment="Cytosol" substanceUnits="substance" hasOnlySubstanceUnits="false" boundaryCondition="false" constant="false" fbc:charge="-3">
        <annotation>
          <rdf:RDF xmlns:rdf="http://www.w3.org/1999/02/22-rdf-syntax-ns#" xmlns:dc="http://purl.org/dc/elements/1.1/" xmlns:dcterms="http://purl.org/dc/terms/" xmlns:vCard="http://www.w3.org/2001/vcard-rdf/3.0#" xmlns:bqbiol="http://biomodels.net/biology-qualifiers/" xmlns:bqmodel="http://biomodels.net/model-qualifiers/">
            <rdf:Description rdf:about="#pep_c">
              <bqbiol:is>
                <rdf:Bag>
                  <rdf:li rdf:resource="http://identifiers.org/cas/138-08-9"/>
                  <rdf:li rdf:resource="http://identifiers.org/3dmet/B00019"/>
                  <rdf:li rdf:resource="http://identifiers.org/obo.chebi/CHEBI%3A44897"/>
                  <rdf:li rdf:resource="http://identifiers.org/kegg.compound/C00074"/>
                  <rdf:li rdf:resource="http://identifiers.org/pubchem.substance/3374"/>
                </rdf:Bag>
              </bqbiol:is>
            </rdf:Description>
          </rdf:RDF>
        </annotation>
      </species>
      <species metaid="g3pc_c" id="g3pc_c" name="Sn-Glycero-3-phosphocholine" compartment="Cytosol" substanceUnits="substance" hasOnlySubstanceUnits="false" boundaryCondition="false" constant="false" fbc:charge="0">
        <annotation>
          <rdf:RDF xmlns:rdf="http://www.w3.org/1999/02/22-rdf-syntax-ns#" xmlns:dc="http://purl.org/dc/elements/1.1/" xmlns:dcterms="http://purl.org/dc/terms/" xmlns:vCard="http://www.w3.org/2001/vcard-rdf/3.0#" xmlns:bqbiol="http://biomodels.net/biology-qualifiers/" xmlns:bqmodel="http://biomodels.net/model-qualifiers/">
            <rdf:Description rdf:about="#g3pc_c">
              <bqbiol:is>
                <rdf:Bag>
                  <rdf:li rdf:resource="http://identifiers.org/3dmet/B01306"/>
                  <rdf:li rdf:resource="http://identifiers.org/obo.chebi/CHEBI%3A16870"/>
                  <rdf:li rdf:resource="http://identifiers.org/kegg.compound/C00670"/>
                  <rdf:li rdf:resource="http://identifiers.org/pubchem.substance/3939"/>
                </rdf:Bag>
              </bqbiol:is>
            </rdf:Description>
          </rdf:RDF>
        </annotation>
      </species>
      <species metaid="dudp_c" id="dudp_c" name="DUDP" compartment="Cytosol" substanceUnits="substance" hasOnlySubstanceUnits="false" boundaryCondition="false" constant="false" fbc:charge="-3">
        <annotation>
          <rdf:RDF xmlns:rdf="http://www.w3.org/1999/02/22-rdf-syntax-ns#" xmlns:dc="http://purl.org/dc/elements/1.1/" xmlns:dcterms="http://purl.org/dc/terms/" xmlns:vCard="http://www.w3.org/2001/vcard-rdf/3.0#" xmlns:bqbiol="http://biomodels.net/biology-qualifiers/" xmlns:bqmodel="http://biomodels.net/model-qualifiers/">
            <rdf:Description rdf:about="#dudp_c">
              <bqbiol:is>
                <rdf:Bag>
                  <rdf:li rdf:resource="http://identifiers.org/3dmet/B01441"/>
                  <rdf:li rdf:resource="http://identifiers.org/obo.chebi/CHEBI%3A28850"/>
                  <rdf:li rdf:resource="http://identifiers.org/kegg.compound/C01346"/>
                  <rdf:li rdf:resource="http://identifiers.org/pubchem.substance/4551"/>
                </rdf:Bag>
              </bqbiol:is>
            </rdf:Description>
          </rdf:RDF>
        </annotation>
      </species>
      <species metaid="thymd_c" id="thymd_c" name="Thymidine" compartment="Cytosol" substanceUnits="substance" hasOnlySubstanceUnits="false" boundaryCondition="false" constant="false" fbc:charge="0">
        <annotation>
          <rdf:RDF xmlns:rdf="http://www.w3.org/1999/02/22-rdf-syntax-ns#" xmlns:dc="http://purl.org/dc/elements/1.1/" xmlns:dcterms="http://purl.org/dc/terms/" xmlns:vCard="http://www.w3.org/2001/vcard-rdf/3.0#" xmlns:bqbiol="http://biomodels.net/biology-qualifiers/" xmlns:bqmodel="http://biomodels.net/model-qualifiers/">
            <rdf:Description rdf:about="#thymd_c">
              <bqbiol:is>
                <rdf:Bag>
                  <rdf:li rdf:resource="http://identifiers.org/cas/50-89-5"/>
                  <rdf:li rdf:resource="http://identifiers.org/3dmet/B01191"/>
                  <rdf:li rdf:resource="http://identifiers.org/obo.chebi/CHEBI%3A17748"/>
                  <rdf:li rdf:resource="http://identifiers.org/kegg.compound/C00214"/>
                  <rdf:li rdf:resource="http://identifiers.org/pubchem.substance/3514"/>
                </rdf:Bag>
              </bqbiol:is>
            </rdf:Description>
          </rdf:RDF>
        </annotation>
      </species>
      <species metaid="dgsn_c" id="dgsn_c" name="Deoxyguanosine" compartment="Cytosol" substanceUnits="substance" hasOnlySubstanceUnits="false" boundaryCondition="false" constant="false" fbc:charge="0">
        <annotation>
          <rdf:RDF xmlns:rdf="http://www.w3.org/1999/02/22-rdf-syntax-ns#" xmlns:dc="http://purl.org/dc/elements/1.1/" xmlns:dcterms="http://purl.org/dc/terms/" xmlns:vCard="http://www.w3.org/2001/vcard-rdf/3.0#" xmlns:bqbiol="http://biomodels.net/biology-qualifiers/" xmlns:bqmodel="http://biomodels.net/model-qualifiers/">
            <rdf:Description rdf:about="#dgsn_c">
              <bqbiol:is>
                <rdf:Bag>
                  <rdf:li rdf:resource="http://identifiers.org/cas/961-07-9"/>
                  <rdf:li rdf:resource="http://identifiers.org/3dmet/B01219"/>
                  <rdf:li rdf:resource="http://identifiers.org/obo.chebi/CHEBI%3A17172"/>
                  <rdf:li rdf:resource="http://identifiers.org/kegg.compound/C00330"/>
                  <rdf:li rdf:resource="http://identifiers.org/pubchem.substance/3624"/>
                </rdf:Bag>
              </bqbiol:is>
            </rdf:Description>
          </rdf:RDF>
        </annotation>
      </species>
      <species metaid="trnapro_c" id="trnapro_c" name="TRNA(Pro)" compartment="Cytosol" substanceUnits="substance" hasOnlySubstanceUnits="false" boundaryCondition="false" constant="false" fbc:charge="0">
        <annotation>
          <rdf:RDF xmlns:rdf="http://www.w3.org/1999/02/22-rdf-syntax-ns#" xmlns:dc="http://purl.org/dc/elements/1.1/" xmlns:dcterms="http://purl.org/dc/terms/" xmlns:vCard="http://www.w3.org/2001/vcard-rdf/3.0#" xmlns:bqbiol="http://biomodels.net/biology-qualifiers/" xmlns:bqmodel="http://biomodels.net/model-qualifiers/">
            <rdf:Description rdf:about="#trnapro_c">
              <bqbiol:is>
                <rdf:Bag>
                  <rdf:li rdf:resource="http://identifiers.org/kegg.compound/C01649"/>
                  <rdf:li rdf:resource="http://identifiers.org/obo.chebi/CHEBI%3A29177"/>
                  <rdf:li rdf:resource="http://identifiers.org/pubchem.substance/4798"/>
                </rdf:Bag>
              </bqbiol:is>
            </rdf:Description>
          </rdf:RDF>
        </annotation>
      </species>
      <species metaid="ser__L_c" id="ser__L_c" name="L-Serine" compartment="Cytosol" substanceUnits="substance" hasOnlySubstanceUnits="false" boundaryCondition="false" constant="false" fbc:charge="0">
        <annotation>
          <rdf:RDF xmlns:rdf="http://www.w3.org/1999/02/22-rdf-syntax-ns#" xmlns:dc="http://purl.org/dc/elements/1.1/" xmlns:dcterms="http://purl.org/dc/terms/" xmlns:vCard="http://www.w3.org/2001/vcard-rdf/3.0#" xmlns:bqbiol="http://biomodels.net/biology-qualifiers/" xmlns:bqmodel="http://biomodels.net/model-qualifiers/">
            <rdf:Description rdf:about="#ser__L_c">
              <bqbiol:is>
                <rdf:Bag>
                  <rdf:li rdf:resource="http://identifiers.org/cas/56-45-1"/>
                  <rdf:li rdf:resource="http://identifiers.org/3dmet/B01145"/>
                  <rdf:li rdf:resource="http://identifiers.org/obo.chebi/CHEBI%3A17115"/>
                  <rdf:li rdf:resource="http://identifiers.org/kegg.compound/C00065"/>
                  <rdf:li rdf:resource="http://identifiers.org/pubchem.substance/3365"/>
                </rdf:Bag>
              </bqbiol:is>
            </rdf:Description>
          </rdf:RDF>
        </annotation>
      </species>
      <species metaid="asptrna_c" id="asptrna_c" name="L-Aspartyl-tRNA(Asp)" compartment="Cytosol" substanceUnits="substance" hasOnlySubstanceUnits="false" boundaryCondition="false" constant="false" fbc:charge="0">
        <annotation>
          <rdf:RDF xmlns:rdf="http://www.w3.org/1999/02/22-rdf-syntax-ns#" xmlns:dc="http://purl.org/dc/elements/1.1/" xmlns:dcterms="http://purl.org/dc/terms/" xmlns:vCard="http://www.w3.org/2001/vcard-rdf/3.0#" xmlns:bqbiol="http://biomodels.net/biology-qualifiers/" xmlns:bqmodel="http://biomodels.net/model-qualifiers/">
            <rdf:Description rdf:about="#asptrna_c">
              <bqbiol:is>
                <rdf:Bag>
                  <rdf:li rdf:resource="http://identifiers.org/kegg.compound/C02984"/>
                  <rdf:li rdf:resource="http://identifiers.org/obo.chebi/CHEBI%3A29158"/>
                  <rdf:li rdf:resource="http://identifiers.org/pubchem.substance/5893"/>
                </rdf:Bag>
              </bqbiol:is>
            </rdf:Description>
          </rdf:RDF>
        </annotation>
      </species>
      <species metaid="trdox_c" id="trdox_c" name="Oxidized thioredoxin" compartment="Cytosol" substanceUnits="substance" hasOnlySubstanceUnits="false" boundaryCondition="false" constant="false" fbc:charge="0">
        <annotation>
          <rdf:RDF xmlns:rdf="http://www.w3.org/1999/02/22-rdf-syntax-ns#" xmlns:dc="http://purl.org/dc/elements/1.1/" xmlns:dcterms="http://purl.org/dc/terms/" xmlns:vCard="http://www.w3.org/2001/vcard-rdf/3.0#" xmlns:bqbiol="http://biomodels.net/biology-qualifiers/" xmlns:bqmodel="http://biomodels.net/model-qualifiers/">
            <rdf:Description rdf:about="#trdox_c">
              <bqbiol:is>
                <rdf:Bag>
                  <rdf:li rdf:resource="http://identifiers.org/kegg.compound/C00343"/>
                  <rdf:li rdf:resource="http://identifiers.org/obo.chebi/CHEBI%3A18191"/>
                  <rdf:li rdf:resource="http://identifiers.org/pubchem.substance/3636"/>
                </rdf:Bag>
              </bqbiol:is>
            </rdf:Description>
          </rdf:RDF>
        </annotation>
      </species>
      <species metaid="argtrna_c" id="argtrna_c" name="L-Arginyl-tRNA(Arg)" compartment="Cytosol" substanceUnits="substance" hasOnlySubstanceUnits="false" boundaryCondition="false" constant="false" fbc:charge="2">
        <annotation>
          <rdf:RDF xmlns:rdf="http://www.w3.org/1999/02/22-rdf-syntax-ns#" xmlns:dc="http://purl.org/dc/elements/1.1/" xmlns:dcterms="http://purl.org/dc/terms/" xmlns:vCard="http://www.w3.org/2001/vcard-rdf/3.0#" xmlns:bqbiol="http://biomodels.net/biology-qualifiers/" xmlns:bqmodel="http://biomodels.net/model-qualifiers/">
            <rdf:Description rdf:about="#argtrna_c">
              <bqbiol:is>
                <rdf:Bag>
                  <rdf:li rdf:resource="http://identifiers.org/kegg.compound/C02163"/>
                  <rdf:li rdf:resource="http://identifiers.org/obo.chebi/CHEBI%3A18366"/>
                  <rdf:li rdf:resource="http://identifiers.org/pubchem.substance/5239"/>
                </rdf:Bag>
              </bqbiol:is>
            </rdf:Description>
          </rdf:RDF>
        </annotation>
      </species>
      <species metaid="actacp_c" id="actacp_c" name="Acetoacetyl-ACP" compartment="Cytosol" substanceUnits="substance" hasOnlySubstanceUnits="false" boundaryCondition="false" constant="false" fbc:charge="-1">
        <annotation>
          <rdf:RDF xmlns:rdf="http://www.w3.org/1999/02/22-rdf-syntax-ns#" xmlns:dc="http://purl.org/dc/elements/1.1/" xmlns:dcterms="http://purl.org/dc/terms/" xmlns:vCard="http://www.w3.org/2001/vcard-rdf/3.0#" xmlns:bqbiol="http://biomodels.net/biology-qualifiers/" xmlns:bqmodel="http://biomodels.net/model-qualifiers/">
            <rdf:Description rdf:about="#actacp_c">
              <bqbiol:is>
                <rdf:Bag>
                  <rdf:li rdf:resource="http://identifiers.org/bigg.metabolite/actACP"/>
                  <rdf:li rdf:resource="http://identifiers.org/biocyc/META:Acetoacetyl-ACP"/>
                  <rdf:li rdf:resource="http://identifiers.org/biocyc/META:Acetoacetyl-ACPs"/>
                  <rdf:li rdf:resource="http://identifiers.org/chebi/CHEBI:2393"/>
                  <rdf:li rdf:resource="http://identifiers.org/kegg.compound/C05744"/>
                  <rdf:li rdf:resource="http://identifiers.org/metanetx.chemical/MNXM1223"/>
                  <rdf:li rdf:resource="http://identifiers.org/seed.compound/cpd11488"/>
                </rdf:Bag>
              </bqbiol:is>
            </rdf:Description>
          </rdf:RDF>
        </annotation>
      </species>
      <species metaid="hco3_c" id="hco3_c" name="Bicarbonate" compartment="Cytosol" substanceUnits="substance" hasOnlySubstanceUnits="false" boundaryCondition="false" constant="false" fbc:charge="-1">
        <annotation>
          <rdf:RDF xmlns:rdf="http://www.w3.org/1999/02/22-rdf-syntax-ns#" xmlns:dc="http://purl.org/dc/elements/1.1/" xmlns:dcterms="http://purl.org/dc/terms/" xmlns:vCard="http://www.w3.org/2001/vcard-rdf/3.0#" xmlns:bqbiol="http://biomodels.net/biology-qualifiers/" xmlns:bqmodel="http://biomodels.net/model-qualifiers/">
            <rdf:Description rdf:about="#hco3_c">
              <bqbiol:is>
                <rdf:Bag>
                  <rdf:li rdf:resource="http://identifiers.org/bigg.metabolite/hco3"/>
                  <rdf:li rdf:resource="http://identifiers.org/biocyc/META:CO3"/>
                  <rdf:li rdf:resource="http://identifiers.org/biocyc/META:H2CO3"/>
                  <rdf:li rdf:resource="http://identifiers.org/biocyc/META:HCO3"/>
                  <rdf:li rdf:resource="http://identifiers.org/chebi/CHEBI:13351"/>
                  <rdf:li rdf:resource="http://identifiers.org/chebi/CHEBI:13363"/>
                  <rdf:li rdf:resource="http://identifiers.org/chebi/CHEBI:17544"/>
                  <rdf:li rdf:resource="http://identifiers.org/chebi/CHEBI:22863"/>
                  <rdf:li rdf:resource="http://identifiers.org/chebi/CHEBI:23017"/>
                  <rdf:li rdf:resource="http://identifiers.org/chebi/CHEBI:23744"/>
                  <rdf:li rdf:resource="http://identifiers.org/chebi/CHEBI:28976"/>
                  <rdf:li rdf:resource="http://identifiers.org/chebi/CHEBI:29201"/>
                  <rdf:li rdf:resource="http://identifiers.org/chebi/CHEBI:3401"/>
                  <rdf:li rdf:resource="http://identifiers.org/chebi/CHEBI:40961"/>
                  <rdf:li rdf:resource="http://identifiers.org/chebi/CHEBI:41605"/>
                  <rdf:li rdf:resource="http://identifiers.org/chebi/CHEBI:41609"/>
                  <rdf:li rdf:resource="http://identifiers.org/chebi/CHEBI:5589"/>
                  <rdf:li rdf:resource="http://identifiers.org/hmdb/HMDB00595"/>
                  <rdf:li rdf:resource="http://identifiers.org/hmdb/HMDB03538"/>
                  <rdf:li rdf:resource="http://identifiers.org/hmdb/HMDB31453"/>
                  <rdf:li rdf:resource="http://identifiers.org/kegg.compound/C00288"/>
                  <rdf:li rdf:resource="http://identifiers.org/kegg.compound/C01353"/>
                  <rdf:li rdf:resource="http://identifiers.org/kegg.compound/C12893"/>
                  <rdf:li rdf:resource="http://identifiers.org/metanetx.chemical/MNXM60"/>
                  <rdf:li rdf:resource="http://identifiers.org/seed.compound/cpd00242"/>
                </rdf:Bag>
              </bqbiol:is>
            </rdf:Description>
          </rdf:RDF>
        </annotation>
      </species>
      <species metaid="malcoa_c" id="malcoa_c" name="Malonyl-CoA" compartment="Cytosol" substanceUnits="substance" hasOnlySubstanceUnits="false" boundaryCondition="false" constant="false" fbc:charge="-5">
        <annotation>
          <rdf:RDF xmlns:rdf="http://www.w3.org/1999/02/22-rdf-syntax-ns#" xmlns:dc="http://purl.org/dc/elements/1.1/" xmlns:dcterms="http://purl.org/dc/terms/" xmlns:vCard="http://www.w3.org/2001/vcard-rdf/3.0#" xmlns:bqbiol="http://biomodels.net/biology-qualifiers/" xmlns:bqmodel="http://biomodels.net/model-qualifiers/">
            <rdf:Description rdf:about="#malcoa_c">
              <bqbiol:is>
                <rdf:Bag>
                  <rdf:li rdf:resource="http://identifiers.org/bigg.metabolite/malcoa"/>
                  <rdf:li rdf:resource="http://identifiers.org/biocyc/META:MALONYL-COA"/>
                  <rdf:li rdf:resource="http://identifiers.org/chebi/CHEBI:14565"/>
                  <rdf:li rdf:resource="http://identifiers.org/chebi/CHEBI:15531"/>
                  <rdf:li rdf:resource="http://identifiers.org/chebi/CHEBI:25135"/>
                  <rdf:li rdf:resource="http://identifiers.org/chebi/CHEBI:43979"/>
                  <rdf:li rdf:resource="http://identifiers.org/chebi/CHEBI:57384"/>
                  <rdf:li rdf:resource="http://identifiers.org/chebi/CHEBI:6661"/>
                  <rdf:li rdf:resource="http://identifiers.org/hmdb/HMDB01175"/>
                  <rdf:li rdf:resource="http://identifiers.org/kegg.compound/C00083"/>
                  <rdf:li rdf:resource="http://identifiers.org/lipidmaps/LMFA07050031"/>
                  <rdf:li rdf:resource="http://identifiers.org/lipidmaps/LMFA07050345"/>
                  <rdf:li rdf:resource="http://identifiers.org/metanetx.chemical/MNXM40"/>
                  <rdf:li rdf:resource="http://identifiers.org/seed.compound/cpd00070"/>
                  <rdf:li rdf:resource="http://identifiers.org/seed.compound/cpd12270"/>
                </rdf:Bag>
              </bqbiol:is>
            </rdf:Description>
          </rdf:RDF>
        </annotation>
      </species>
      <species metaid="malacp_c" id="malacp_c" name="Malonyl-ACP" compartment="Cytosol" substanceUnits="substance" hasOnlySubstanceUnits="false" boundaryCondition="false" constant="false" fbc:charge="-2">
        <annotation>
          <rdf:RDF xmlns:rdf="http://www.w3.org/1999/02/22-rdf-syntax-ns#" xmlns:dc="http://purl.org/dc/elements/1.1/" xmlns:dcterms="http://purl.org/dc/terms/" xmlns:vCard="http://www.w3.org/2001/vcard-rdf/3.0#" xmlns:bqbiol="http://biomodels.net/biology-qualifiers/" xmlns:bqmodel="http://biomodels.net/model-qualifiers/">
            <rdf:Description rdf:about="#malacp_c">
              <bqbiol:is>
                <rdf:Bag>
                  <rdf:li rdf:resource="http://identifiers.org/bigg.metabolite/malACP"/>
                  <rdf:li rdf:resource="http://identifiers.org/biocyc/META:MALONYL-ACP"/>
                  <rdf:li rdf:resource="http://identifiers.org/chebi/CHEBI:14566"/>
                  <rdf:li rdf:resource="http://identifiers.org/chebi/CHEBI:17330"/>
                  <rdf:li rdf:resource="http://identifiers.org/chebi/CHEBI:6662"/>
                  <rdf:li rdf:resource="http://identifiers.org/kegg.compound/C01209"/>
                  <rdf:li rdf:resource="http://identifiers.org/metanetx.chemical/MNXM184"/>
                  <rdf:li rdf:resource="http://identifiers.org/seed.compound/cpd11492"/>
                </rdf:Bag>
              </bqbiol:is>
            </rdf:Description>
          </rdf:RDF>
        </annotation>
      </species>
      <species metaid="hdca_c" id="hdca_c" name="palmitate" compartment="Cytosol" substanceUnits="substance" hasOnlySubstanceUnits="false" boundaryCondition="false" constant="false" fbc:charge="-1">
        <annotation>
          <rdf:RDF xmlns:rdf="http://www.w3.org/1999/02/22-rdf-syntax-ns#" xmlns:dc="http://purl.org/dc/elements/1.1/" xmlns:dcterms="http://purl.org/dc/terms/" xmlns:vCard="http://www.w3.org/2001/vcard-rdf/3.0#" xmlns:bqbiol="http://biomodels.net/biology-qualifiers/" xmlns:bqmodel="http://biomodels.net/model-qualifiers/">
            <rdf:Description rdf:about="#hdca">
              <bqbiol:is>
                <rdf:Bag>
                  <rdf:li rdf:resource="http://bigg.ucsd.edu/universal/metabolites/hdca"/>
                  <rdf:li rdf:resource=""/>
                </rdf:Bag>
              </bqbiol:is>
            </rdf:Description>
          </rdf:RDF>
        </annotation>
      </species>
      <species metaid="ocdca_c" id="ocdca_c" name="octadecanoate" compartment="Cytosol" substanceUnits="substance" hasOnlySubstanceUnits="false" boundaryCondition="false" constant="false" fbc:charge="-1">
        <annotation>
          <rdf:RDF xmlns:rdf="http://www.w3.org/1999/02/22-rdf-syntax-ns#" xmlns:dc="http://purl.org/dc/elements/1.1/" xmlns:dcterms="http://purl.org/dc/terms/" xmlns:vCard="http://www.w3.org/2001/vcard-rdf/3.0#" xmlns:bqbiol="http://biomodels.net/biology-qualifiers/" xmlns:bqmodel="http://biomodels.net/model-qualifiers/">
            <rdf:Description rdf:about="#ocdca_c">
              <bqbiol:is xmlns:bqbiol="http://biomodels.net/biology-qualifiers/">
                <rdf:Bag>
                  <rdf:li rdf:resource=""/>
                  <rdf:li rdf:resource="http://identifiers.org/bigg.metabolite/ocdca"/>
                  <rdf:li rdf:resource="http://identifiers.org/biocyc/META:STEARIC_ACID"/>
                  <rdf:li rdf:resource="http://identifiers.org/chebi/CHEBI:231588"/>
                  <rdf:li rdf:resource="http://identifiers.org/chebi/CHEBI:25629"/>
                  <rdf:li rdf:resource="http://identifiers.org/chebi/CHEBI:25631"/>
                  <rdf:li rdf:resource="http://identifiers.org/chebi/CHEBI:28842"/>
                  <rdf:li rdf:resource="http://identifiers.org/chebi/CHEBI:45710"/>
                  <rdf:li rdf:resource="http://identifiers.org/hmdb/HMDB00827"/>
                  <rdf:li rdf:resource="http://identifiers.org/kegg.compound/C01530"/>
                  <rdf:li rdf:resource="http://identifiers.org/kegg.drug/D00119"/>
                  <rdf:li rdf:resource="http://identifiers.org/lipidmaps/LMFA01010018"/>
                  <rdf:li rdf:resource="http://identifiers.org/lipidmaps/LMFA01010047"/>
                  <rdf:li rdf:resource="http://identifiers.org/metanetx.chemical/MNXM236"/>
                  <rdf:li rdf:resource="http://identifiers.org/seed.compound/cpd01080"/>
                </rdf:Bag>
              </bqbiol:is>
            </rdf:Description>
          </rdf:RDF>
        </annotation>
      </species>
      <species metaid="ocdcea_c" id="ocdcea_c" name="oleic acid" compartment="Cytosol" substanceUnits="substance" hasOnlySubstanceUnits="false" boundaryCondition="false" constant="false" fbc:charge="-1">
        <annotation>
          <rdf:RDF xmlns:rdf="http://www.w3.org/1999/02/22-rdf-syntax-ns#" xmlns:dc="http://purl.org/dc/elements/1.1/" xmlns:dcterms="http://purl.org/dc/terms/" xmlns:vCard="http://www.w3.org/2001/vcard-rdf/3.0#" xmlns:bqbiol="http://biomodels.net/biology-qualifiers/" xmlns:bqmodel="http://biomodels.net/model-qualifiers/">
            <rdf:Description rdf:about="">
              <bqbiol:is>
                <rdf:Bag>
                  <rdf:li rdf:resource="http://bigg.ucsd.edu/models/universal/metabolites/ocdca"/>
                  <rdf:li rdf:resource=""/>
                </rdf:Bag>
              </bqbiol:is>
            </rdf:Description>
          </rdf:RDF>
        </annotation>
      </species>
      <species metaid="mlthf_c" id="mlthf_c" name="5,10-Methylenetetrahydrofolate" compartment="Cytosol" substanceUnits="substance" hasOnlySubstanceUnits="false" boundaryCondition="false" constant="false" fbc:charge="-1">
        <annotation>
          <rdf:RDF xmlns:rdf="http://www.w3.org/1999/02/22-rdf-syntax-ns#" xmlns:dc="http://purl.org/dc/elements/1.1/" xmlns:dcterms="http://purl.org/dc/terms/" xmlns:vCard="http://www.w3.org/2001/vcard-rdf/3.0#" xmlns:bqbiol="http://biomodels.net/biology-qualifiers/" xmlns:bqmodel="http://biomodels.net/model-qualifiers/">
            <rdf:Description rdf:about="#mlthf_c">
              <bqbiol:is>
                <rdf:Bag>
                  <rdf:li rdf:resource="http://identifiers.org/cas/3432-99-3"/>
                  <rdf:li rdf:resource="http://identifiers.org/3dmet/B04640"/>
                  <rdf:li rdf:resource="http://identifiers.org/obo.chebi/CHEBI%3A1989"/>
                  <rdf:li rdf:resource="http://identifiers.org/kegg.compound/C00143"/>
                  <rdf:li rdf:resource="http://identifiers.org/pubchem.substance/3443"/>
                </rdf:Bag>
              </bqbiol:is>
            </rdf:Description>
          </rdf:RDF>
        </annotation>
      </species>
      <species metaid="trnacys_c" id="trnacys_c" name="TRNA(Cys)" compartment="Cytosol" substanceUnits="substance" hasOnlySubstanceUnits="false" boundaryCondition="false" constant="false" fbc:charge="0">
        <annotation>
          <rdf:RDF xmlns:rdf="http://www.w3.org/1999/02/22-rdf-syntax-ns#" xmlns:dc="http://purl.org/dc/elements/1.1/" xmlns:dcterms="http://purl.org/dc/terms/" xmlns:vCard="http://www.w3.org/2001/vcard-rdf/3.0#" xmlns:bqbiol="http://biomodels.net/biology-qualifiers/" xmlns:bqmodel="http://biomodels.net/model-qualifiers/">
            <rdf:Description rdf:about="#trnacys_c">
              <bqbiol:is>
                <rdf:Bag>
                  <rdf:li rdf:resource="http://identifiers.org/kegg.compound/C01639"/>
                  <rdf:li rdf:resource="http://identifiers.org/obo.chebi/CHEBI%3A29167"/>
                  <rdf:li rdf:resource="http://identifiers.org/pubchem.substance/4788"/>
                </rdf:Bag>
              </bqbiol:is>
            </rdf:Description>
          </rdf:RDF>
        </annotation>
      </species>
      <species metaid="lystrna_c" id="lystrna_c" name="L-Lysyl-tRNA(Lys)" compartment="Cytosol" substanceUnits="substance" hasOnlySubstanceUnits="false" boundaryCondition="false" constant="false" fbc:charge="2">
        <annotation>
          <rdf:RDF xmlns:rdf="http://www.w3.org/1999/02/22-rdf-syntax-ns#" xmlns:dc="http://purl.org/dc/elements/1.1/" xmlns:dcterms="http://purl.org/dc/terms/" xmlns:vCard="http://www.w3.org/2001/vcard-rdf/3.0#" xmlns:bqbiol="http://biomodels.net/biology-qualifiers/" xmlns:bqmodel="http://biomodels.net/model-qualifiers/">
            <rdf:Description rdf:about="#lystrna_c">
              <bqbiol:is>
                <rdf:Bag>
                  <rdf:li rdf:resource="http://identifiers.org/kegg.compound/C01931"/>
                  <rdf:li rdf:resource="http://identifiers.org/obo.chebi/CHEBI%3A16047"/>
                  <rdf:li rdf:resource="http://identifiers.org/pubchem.substance/5037"/>
                </rdf:Bag>
              </bqbiol:is>
            </rdf:Description>
          </rdf:RDF>
        </annotation>
      </species>
      <species metaid="lpma_c" id="lpma_c" name="Lipoamide C8H15NOS2" compartment="Cytosol" substanceUnits="substance" hasOnlySubstanceUnits="false" boundaryCondition="false" constant="false" fbc:charge="0">
        <annotation>
          <rdf:RDF xmlns:rdf="http://www.w3.org/1999/02/22-rdf-syntax-ns#" xmlns:dc="http://purl.org/dc/elements/1.1/" xmlns:dcterms="http://purl.org/dc/terms/" xmlns:vCard="http://www.w3.org/2001/vcard-rdf/3.0#" xmlns:bqbiol="http://biomodels.net/biology-qualifiers/" xmlns:bqmodel="http://biomodels.net/model-qualifiers/">
            <rdf:Description rdf:about="#lpam_c">
              <bqbiol:is>
                <rdf:Bag>
                  <rdf:li rdf:resource="http://identifiers.org/cas/940-69-2"/>
                  <rdf:li rdf:resource="http://identifiers.org/obo.chebi/CHEBI%3A17460"/>
                  <rdf:li rdf:resource="http://identifiers.org/kegg.compound/C00248"/>
                  <rdf:li rdf:resource="http://identifiers.org/pubchem.substance/3547"/>
                </rdf:Bag>
              </bqbiol:is>
            </rdf:Description>
          </rdf:RDF>
        </annotation>
      </species>
      <species metaid="accoa_c" id="accoa_c" name="Acetyl-CoA" compartment="Cytosol" substanceUnits="substance" hasOnlySubstanceUnits="false" boundaryCondition="false" constant="false" fbc:charge="-4">
        <annotation>
          <rdf:RDF xmlns:rdf="http://www.w3.org/1999/02/22-rdf-syntax-ns#" xmlns:dc="http://purl.org/dc/elements/1.1/" xmlns:dcterms="http://purl.org/dc/terms/" xmlns:vCard="http://www.w3.org/2001/vcard-rdf/3.0#" xmlns:bqbiol="http://biomodels.net/biology-qualifiers/" xmlns:bqmodel="http://biomodels.net/model-qualifiers/">
            <rdf:Description rdf:about="#accoa_c">
              <bqbiol:is>
                <rdf:Bag>
                  <rdf:li rdf:resource="http://identifiers.org/cas/72-89-9"/>
                  <rdf:li rdf:resource="http://identifiers.org/3dmet/B04621"/>
                  <rdf:li rdf:resource="http://identifiers.org/obo.chebi/CHEBI%3A15351"/>
                  <rdf:li rdf:resource="http://identifiers.org/kegg.compound/C00024"/>
                  <rdf:li rdf:resource="http://identifiers.org/pubchem.substance/3326"/>
                </rdf:Bag>
              </bqbiol:is>
            </rdf:Description>
          </rdf:RDF>
        </annotation>
      </species>
      <species metaid="cytd_c" id="cytd_c" name="Cytidine" compartment="Cytosol" substanceUnits="substance" hasOnlySubstanceUnits="false" boundaryCondition="false" constant="false" fbc:charge="0">
        <annotation>
          <rdf:RDF xmlns:rdf="http://www.w3.org/1999/02/22-rdf-syntax-ns#" xmlns:dc="http://purl.org/dc/elements/1.1/" xmlns:dcterms="http://purl.org/dc/terms/" xmlns:vCard="http://www.w3.org/2001/vcard-rdf/3.0#" xmlns:bqbiol="http://biomodels.net/biology-qualifiers/" xmlns:bqmodel="http://biomodels.net/model-qualifiers/">
            <rdf:Description rdf:about="#cytd_c">
              <bqbiol:is>
                <rdf:Bag>
                  <rdf:li rdf:resource="http://identifiers.org/cas/65-46-3"/>
                  <rdf:li rdf:resource="http://identifiers.org/3dmet/B01256"/>
                  <rdf:li rdf:resource="http://identifiers.org/obo.chebi/CHEBI%3A17562"/>
                  <rdf:li rdf:resource="http://identifiers.org/kegg.compound/C00475"/>
                  <rdf:li rdf:resource="http://identifiers.org/pubchem.substance/3758"/>
                </rdf:Bag>
              </bqbiol:is>
            </rdf:Description>
          </rdf:RDF>
        </annotation>
      </species>
      <species metaid="protrna_c" id="protrna_c" name="L-Prolyl-tRNA(Pro)" compartment="Cytosol" substanceUnits="substance" hasOnlySubstanceUnits="false" boundaryCondition="false" constant="false" fbc:charge="1">
        <annotation>
          <rdf:RDF xmlns:rdf="http://www.w3.org/1999/02/22-rdf-syntax-ns#" xmlns:dc="http://purl.org/dc/elements/1.1/" xmlns:dcterms="http://purl.org/dc/terms/" xmlns:vCard="http://www.w3.org/2001/vcard-rdf/3.0#" xmlns:bqbiol="http://biomodels.net/biology-qualifiers/" xmlns:bqmodel="http://biomodels.net/model-qualifiers/">
            <rdf:Description rdf:about="#protrna_c">
              <bqbiol:is>
                <rdf:Bag>
                  <rdf:li rdf:resource="http://identifiers.org/kegg.compound/C02702"/>
                  <rdf:li rdf:resource="http://identifiers.org/obo.chebi/CHEBI%3A29154"/>
                  <rdf:li rdf:resource="http://identifiers.org/pubchem.substance/5665"/>
                </rdf:Bag>
              </bqbiol:is>
            </rdf:Description>
          </rdf:RDF>
        </annotation>
      </species>
      <species metaid="cmp_c" id="cmp_c" name="CMP" compartment="Cytosol" substanceUnits="substance" hasOnlySubstanceUnits="false" boundaryCondition="false" constant="false" fbc:charge="-2">
        <annotation>
          <rdf:RDF xmlns:rdf="http://www.w3.org/1999/02/22-rdf-syntax-ns#" xmlns:dc="http://purl.org/dc/elements/1.1/" xmlns:dcterms="http://purl.org/dc/terms/" xmlns:vCard="http://www.w3.org/2001/vcard-rdf/3.0#" xmlns:bqbiol="http://biomodels.net/biology-qualifiers/" xmlns:bqmodel="http://biomodels.net/model-qualifiers/">
            <rdf:Description rdf:about="#cmp_c">
              <bqbiol:is>
                <rdf:Bag>
                  <rdf:li rdf:resource="http://identifiers.org/cas/84-52-6"/>
                  <rdf:li rdf:resource="http://identifiers.org/3dmet/B01141"/>
                  <rdf:li rdf:resource="http://identifiers.org/obo.chebi/CHEBI%3A17361"/>
                  <rdf:li rdf:resource="http://identifiers.org/kegg.compound/C00055"/>
                  <rdf:li rdf:resource="http://identifiers.org/pubchem.substance/3357"/>
                </rdf:Bag>
              </bqbiol:is>
            </rdf:Description>
          </rdf:RDF>
        </annotation>
      </species>
      <species metaid="nh3_c" id="nh3_c" name="Ammonia" compartment="Cytosol" substanceUnits="substance" hasOnlySubstanceUnits="false" boundaryCondition="false" constant="false" fbc:charge="0">
        <annotation>
          <rdf:RDF xmlns:rdf="http://www.w3.org/1999/02/22-rdf-syntax-ns#" xmlns:dc="http://purl.org/dc/elements/1.1/" xmlns:dcterms="http://purl.org/dc/terms/" xmlns:vCard="http://www.w3.org/2001/vcard-rdf/3.0#" xmlns:bqbiol="http://biomodels.net/biology-qualifiers/" xmlns:bqmodel="http://biomodels.net/model-qualifiers/">
            <rdf:Description rdf:about="#nh3_c">
              <bqbiol:is>
                <rdf:Bag>
                  <rdf:li rdf:resource="http://identifiers.org/cas/7664-41-7"/>
                  <rdf:li rdf:resource="http://identifiers.org/3dmet/B00004"/>
                  <rdf:li rdf:resource="http://identifiers.org/obo.chebi/CHEBI%3A16134"/>
                  <rdf:li rdf:resource="http://identifiers.org/kegg.compound/C00014"/>
                  <rdf:li rdf:resource="http://identifiers.org/pubchem.substance/3316"/>
                </rdf:Bag>
              </bqbiol:is>
            </rdf:Description>
          </rdf:RDF>
        </annotation>
      </species>
      <species metaid="leu__L_c" id="leu__L_c" name="L-Leucine" compartment="Cytosol" substanceUnits="substance" hasOnlySubstanceUnits="false" boundaryCondition="false" constant="false" fbc:charge="0">
        <annotation>
          <rdf:RDF xmlns:rdf="http://www.w3.org/1999/02/22-rdf-syntax-ns#" xmlns:dc="http://purl.org/dc/elements/1.1/" xmlns:dcterms="http://purl.org/dc/terms/" xmlns:vCard="http://www.w3.org/2001/vcard-rdf/3.0#" xmlns:bqbiol="http://biomodels.net/biology-qualifiers/" xmlns:bqmodel="http://biomodels.net/model-qualifiers/">
            <rdf:Description rdf:about="#leu__L_c">
              <bqbiol:is>
                <rdf:Bag>
                  <rdf:li rdf:resource="http://identifiers.org/cas/61-90-5"/>
                  <rdf:li rdf:resource="http://identifiers.org/3dmet/B00034"/>
                  <rdf:li rdf:resource="http://identifiers.org/obo.chebi/CHEBI%3A15603"/>
                  <rdf:li rdf:resource="http://identifiers.org/kegg.compound/C00123"/>
                  <rdf:li rdf:resource="http://identifiers.org/pubchem.substance/3423"/>
                </rdf:Bag>
              </bqbiol:is>
            </rdf:Description>
          </rdf:RDF>
        </annotation>
      </species>
      <species metaid="mettrna_c" id="mettrna_c" name="L-Methionyl-tRNA(Met)" compartment="Cytosol" substanceUnits="substance" hasOnlySubstanceUnits="false" boundaryCondition="false" constant="false" fbc:charge="1">
        <annotation>
          <rdf:RDF xmlns:rdf="http://www.w3.org/1999/02/22-rdf-syntax-ns#" xmlns:dc="http://purl.org/dc/elements/1.1/" xmlns:dcterms="http://purl.org/dc/terms/" xmlns:vCard="http://www.w3.org/2001/vcard-rdf/3.0#" xmlns:bqbiol="http://biomodels.net/biology-qualifiers/" xmlns:bqmodel="http://biomodels.net/model-qualifiers/">
            <rdf:Description rdf:about="#mettrna_c">
              <bqbiol:is>
                <rdf:Bag>
                  <rdf:li rdf:resource="http://identifiers.org/kegg.compound/C02430"/>
                  <rdf:li rdf:resource="http://identifiers.org/obo.chebi/CHEBI%3A16635"/>
                  <rdf:li rdf:resource="http://identifiers.org/pubchem.substance/5457"/>
                </rdf:Bag>
              </bqbiol:is>
            </rdf:Description>
          </rdf:RDF>
        </annotation>
      </species>
      <species metaid="nadp_c" id="nadp_c" name="Nicotinamide adenine dinucleotide phosphate" compartment="Cytosol" substanceUnits="substance" hasOnlySubstanceUnits="false" boundaryCondition="false" constant="false" fbc:charge="-3">
        <annotation>
          <rdf:RDF xmlns:rdf="http://www.w3.org/1999/02/22-rdf-syntax-ns#" xmlns:dc="http://purl.org/dc/elements/1.1/" xmlns:dcterms="http://purl.org/dc/terms/" xmlns:vCard="http://www.w3.org/2001/vcard-rdf/3.0#" xmlns:bqbiol="http://biomodels.net/biology-qualifiers/" xmlns:bqmodel="http://biomodels.net/model-qualifiers/">
            <rdf:Description rdf:about="#nadp_c">
              <bqbiol:is>
                <rdf:Bag>
                  <rdf:li rdf:resource="http://identifiers.org/3dmet/B01129"/>
                  <rdf:li rdf:resource="http://identifiers.org/obo.chebi/CHEBI%3A18009"/>
                  <rdf:li rdf:resource="http://identifiers.org/kegg.compound/C00006"/>
                  <rdf:li rdf:resource="http://identifiers.org/pubchem.substance/3308"/>
                </rdf:Bag>
              </bqbiol:is>
            </rdf:Description>
          </rdf:RDF>
        </annotation>
      </species>
      <species metaid="thf_c" id="thf_c" name="5,6,7,8-Tetrahydrofolate" compartment="Cytosol" substanceUnits="substance" hasOnlySubstanceUnits="false" boundaryCondition="false" constant="false" fbc:charge="-1">
        <annotation>
          <rdf:RDF xmlns:rdf="http://www.w3.org/1999/02/22-rdf-syntax-ns#" xmlns:dc="http://purl.org/dc/elements/1.1/" xmlns:dcterms="http://purl.org/dc/terms/" xmlns:vCard="http://www.w3.org/2001/vcard-rdf/3.0#" xmlns:bqbiol="http://biomodels.net/biology-qualifiers/" xmlns:bqmodel="http://biomodels.net/model-qualifiers/">
            <rdf:Description rdf:about="#thf_c">
              <bqbiol:is>
                <rdf:Bag>
                  <rdf:li rdf:resource="http://identifiers.org/3dmet/B04633"/>
                  <rdf:li rdf:resource="http://identifiers.org/obo.chebi/CHEBI%3A15635"/>
                  <rdf:li rdf:resource="http://identifiers.org/pubchem.substance/3401"/>
                  <rdf:li rdf:resource="http://identifiers.org/cas/135-16-0"/>
                  <rdf:li rdf:resource="http://identifiers.org/kegg.compound/C00101"/>
                </rdf:Bag>
              </bqbiol:is>
            </rdf:Description>
          </rdf:RDF>
        </annotation>
      </species>
      <species metaid="trnaser_c" id="trnaser_c" name="TRNA(Ser)" compartment="Cytosol" substanceUnits="substance" hasOnlySubstanceUnits="false" boundaryCondition="false" constant="false" fbc:charge="0">
        <annotation>
          <rdf:RDF xmlns:rdf="http://www.w3.org/1999/02/22-rdf-syntax-ns#" xmlns:dc="http://purl.org/dc/elements/1.1/" xmlns:dcterms="http://purl.org/dc/terms/" xmlns:vCard="http://www.w3.org/2001/vcard-rdf/3.0#" xmlns:bqbiol="http://biomodels.net/biology-qualifiers/" xmlns:bqmodel="http://biomodels.net/model-qualifiers/">
            <rdf:Description rdf:about="#trnaser_c">
              <bqbiol:is>
                <rdf:Bag>
                  <rdf:li rdf:resource="http://identifiers.org/kegg.compound/C01650"/>
                  <rdf:li rdf:resource="http://identifiers.org/obo.chebi/CHEBI%3A29179"/>
                  <rdf:li rdf:resource="http://identifiers.org/pubchem.substance/4799"/>
                </rdf:Bag>
              </bqbiol:is>
            </rdf:Description>
          </rdf:RDF>
        </annotation>
      </species>
      <species metaid="dnad_c" id="dnad_c" name="Deamino-NAD+" compartment="Cytosol" substanceUnits="substance" hasOnlySubstanceUnits="false" boundaryCondition="false" constant="false" fbc:charge="-2">
        <annotation>
          <rdf:RDF xmlns:rdf="http://www.w3.org/1999/02/22-rdf-syntax-ns#" xmlns:dc="http://purl.org/dc/elements/1.1/" xmlns:dcterms="http://purl.org/dc/terms/" xmlns:vCard="http://www.w3.org/2001/vcard-rdf/3.0#" xmlns:bqbiol="http://biomodels.net/biology-qualifiers/" xmlns:bqmodel="http://biomodels.net/model-qualifiers/">
            <rdf:Description rdf:about="#dnad_c">
              <bqbiol:is>
                <rdf:Bag>
                  <rdf:li rdf:resource="http://identifiers.org/3dmet/B01343"/>
                  <rdf:li rdf:resource="http://identifiers.org/obo.chebi/CHEBI%3A18304"/>
                  <rdf:li rdf:resource="http://identifiers.org/kegg.compound/C00857"/>
                  <rdf:li rdf:resource="http://identifiers.org/pubchem.substance/4114"/>
                </rdf:Bag>
              </bqbiol:is>
            </rdf:Description>
          </rdf:RDF>
        </annotation>
      </species>
      <species metaid="nad_c" id="nad_c" name="Nicotinamide adenine dinucleotide" compartment="Cytosol" substanceUnits="substance" hasOnlySubstanceUnits="false" boundaryCondition="false" constant="false" fbc:charge="-1">
        <annotation>
          <rdf:RDF xmlns:rdf="http://www.w3.org/1999/02/22-rdf-syntax-ns#" xmlns:dc="http://purl.org/dc/elements/1.1/" xmlns:dcterms="http://purl.org/dc/terms/" xmlns:vCard="http://www.w3.org/2001/vcard-rdf/3.0#" xmlns:bqbiol="http://biomodels.net/biology-qualifiers/" xmlns:bqmodel="http://biomodels.net/model-qualifiers/">
            <rdf:Description rdf:about="#nad_c">
              <bqbiol:is>
                <rdf:Bag>
                  <rdf:li rdf:resource="http://identifiers.org/3dmet/B01126"/>
                  <rdf:li rdf:resource="http://identifiers.org/obo.chebi/CHEBI%3A15846"/>
                  <rdf:li rdf:resource="http://identifiers.org/kegg.compound/C00003"/>
                  <rdf:li rdf:resource="http://identifiers.org/pubchem.substance/3305"/>
                </rdf:Bag>
              </bqbiol:is>
            </rdf:Description>
          </rdf:RDF>
        </annotation>
      </species>
      <species metaid="cdp_c" id="cdp_c" name="CDP" compartment="Cytosol" substanceUnits="substance" hasOnlySubstanceUnits="false" boundaryCondition="false" constant="false" fbc:charge="-3">
        <annotation>
          <rdf:RDF xmlns:rdf="http://www.w3.org/1999/02/22-rdf-syntax-ns#" xmlns:dc="http://purl.org/dc/elements/1.1/" xmlns:dcterms="http://purl.org/dc/terms/" xmlns:vCard="http://www.w3.org/2001/vcard-rdf/3.0#" xmlns:bqbiol="http://biomodels.net/biology-qualifiers/" xmlns:bqmodel="http://biomodels.net/model-qualifiers/">
            <rdf:Description rdf:about="#cdp_c">
              <bqbiol:is>
                <rdf:Bag>
                  <rdf:li rdf:resource="http://identifiers.org/cas/63-38-7"/>
                  <rdf:li rdf:resource="http://identifiers.org/3dmet/B01162"/>
                  <rdf:li rdf:resource="http://identifiers.org/obo.chebi/CHEBI%3A17239"/>
                  <rdf:li rdf:resource="http://identifiers.org/kegg.compound/C00112"/>
                  <rdf:li rdf:resource="http://identifiers.org/pubchem.substance/3412"/>
                </rdf:Bag>
              </bqbiol:is>
            </rdf:Description>
          </rdf:RDF>
        </annotation>
      </species>
      <species metaid="thym_c" id="thym_c" name="Thymine" compartment="Cytosol" substanceUnits="substance" hasOnlySubstanceUnits="false" boundaryCondition="false" constant="false" fbc:charge="0">
        <annotation>
          <rdf:RDF xmlns:rdf="http://www.w3.org/1999/02/22-rdf-syntax-ns#" xmlns:dc="http://purl.org/dc/elements/1.1/" xmlns:dcterms="http://purl.org/dc/terms/" xmlns:vCard="http://www.w3.org/2001/vcard-rdf/3.0#" xmlns:bqbiol="http://biomodels.net/biology-qualifiers/" xmlns:bqmodel="http://biomodels.net/model-qualifiers/">
            <rdf:Description rdf:about="#thym_c">
              <bqbiol:is>
                <rdf:Bag>
                  <rdf:li rdf:resource="http://identifiers.org/cas/65-71-4"/>
                  <rdf:li rdf:resource="http://identifiers.org/3dmet/B00051"/>
                  <rdf:li rdf:resource="http://identifiers.org/obo.chebi/CHEBI%3A17821"/>
                  <rdf:li rdf:resource="http://identifiers.org/kegg.compound/C00178"/>
                  <rdf:li rdf:resource="http://identifiers.org/pubchem.substance/3478"/>
                </rdf:Bag>
              </bqbiol:is>
            </rdf:Description>
          </rdf:RDF>
        </annotation>
      </species>
      <species metaid="ctp_c" id="ctp_c" name="CTP" compartment="Cytosol" substanceUnits="substance" hasOnlySubstanceUnits="false" boundaryCondition="false" constant="false" fbc:charge="-4">
        <annotation>
          <rdf:RDF xmlns:rdf="http://www.w3.org/1999/02/22-rdf-syntax-ns#" xmlns:dc="http://purl.org/dc/elements/1.1/" xmlns:dcterms="http://purl.org/dc/terms/" xmlns:vCard="http://www.w3.org/2001/vcard-rdf/3.0#" xmlns:bqbiol="http://biomodels.net/biology-qualifiers/" xmlns:bqmodel="http://biomodels.net/model-qualifiers/">
            <rdf:Description rdf:about="#ctp_c">
              <bqbiol:is>
                <rdf:Bag>
                  <rdf:li rdf:resource="http://identifiers.org/cas/65-47-4"/>
                  <rdf:li rdf:resource="http://identifiers.org/3dmet/B01144"/>
                  <rdf:li rdf:resource="http://identifiers.org/obo.chebi/CHEBI%3A17677"/>
                  <rdf:li rdf:resource="http://identifiers.org/kegg.compound/C00063"/>
                  <rdf:li rdf:resource="http://identifiers.org/pubchem.substance/3363"/>
                </rdf:Bag>
              </bqbiol:is>
            </rdf:Description>
          </rdf:RDF>
        </annotation>
      </species>
      <species metaid="pi_c" id="pi_c" name="Phosphate" compartment="Cytosol" substanceUnits="substance" hasOnlySubstanceUnits="false" boundaryCondition="false" constant="false" fbc:charge="-2">
        <annotation>
          <rdf:RDF xmlns:rdf="http://www.w3.org/1999/02/22-rdf-syntax-ns#" xmlns:dc="http://purl.org/dc/elements/1.1/" xmlns:dcterms="http://purl.org/dc/terms/" xmlns:vCard="http://www.w3.org/2001/vcard-rdf/3.0#" xmlns:bqbiol="http://biomodels.net/biology-qualifiers/" xmlns:bqmodel="http://biomodels.net/model-qualifiers/">
            <rdf:Description rdf:about="#pi_c">
              <bqbiol:is>
                <rdf:Bag>
                  <rdf:li rdf:resource="http://identifiers.org/cas/7664-38-2"/>
                  <rdf:li rdf:resource="http://identifiers.org/3dmet/B00002"/>
                  <rdf:li rdf:resource="http://identifiers.org/pubchem.substance/3311"/>
                  <rdf:li rdf:resource="http://identifiers.org/kegg.compound/C00009"/>
                  <rdf:li rdf:resource="http://identifiers.org/obo.chebi/CHEBI%3A18367"/>
                </rdf:Bag>
              </bqbiol:is>
            </rdf:Description>
          </rdf:RDF>
        </annotation>
      </species>
      <species metaid="duri_c" id="duri_c" name="Deoxyuridine" compartment="Cytosol" substanceUnits="substance" hasOnlySubstanceUnits="false" boundaryCondition="false" constant="false" fbc:charge="0">
        <annotation>
          <rdf:RDF xmlns:rdf="http://www.w3.org/1999/02/22-rdf-syntax-ns#" xmlns:dc="http://purl.org/dc/elements/1.1/" xmlns:dcterms="http://purl.org/dc/terms/" xmlns:vCard="http://www.w3.org/2001/vcard-rdf/3.0#" xmlns:bqbiol="http://biomodels.net/biology-qualifiers/" xmlns:bqmodel="http://biomodels.net/model-qualifiers/">
            <rdf:Description rdf:about="#duri_c">
              <bqbiol:is>
                <rdf:Bag>
                  <rdf:li rdf:resource="http://identifiers.org/cas/951-78-0"/>
                  <rdf:li rdf:resource="http://identifiers.org/3dmet/B01281"/>
                  <rdf:li rdf:resource="http://identifiers.org/obo.chebi/CHEBI%3A16450"/>
                  <rdf:li rdf:resource="http://identifiers.org/kegg.compound/C00526"/>
                  <rdf:li rdf:resource="http://identifiers.org/pubchem.substance/3809"/>
                </rdf:Bag>
              </bqbiol:is>
            </rdf:Description>
          </rdf:RDF>
        </annotation>
      </species>
      <species metaid="gtp_c" id="gtp_c" name="GTP" compartment="Cytosol" substanceUnits="substance" hasOnlySubstanceUnits="false" boundaryCondition="false" constant="false" fbc:charge="-4">
        <annotation>
          <rdf:RDF xmlns:rdf="http://www.w3.org/1999/02/22-rdf-syntax-ns#" xmlns:dc="http://purl.org/dc/elements/1.1/" xmlns:dcterms="http://purl.org/dc/terms/" xmlns:vCard="http://www.w3.org/2001/vcard-rdf/3.0#" xmlns:bqbiol="http://biomodels.net/biology-qualifiers/" xmlns:bqmodel="http://biomodels.net/model-qualifiers/">
            <rdf:Description rdf:about="#gtp_c">
              <bqbiol:is>
                <rdf:Bag>
                  <rdf:li rdf:resource="http://identifiers.org/cas/86-01-1"/>
                  <rdf:li rdf:resource="http://identifiers.org/3dmet/B01137"/>
                  <rdf:li rdf:resource="http://identifiers.org/obo.chebi/CHEBI%3A15996"/>
                  <rdf:li rdf:resource="http://identifiers.org/kegg.compound/C00044"/>
                  <rdf:li rdf:resource="http://identifiers.org/pubchem.substance/3346"/>
                </rdf:Bag>
              </bqbiol:is>
            </rdf:Description>
          </rdf:RDF>
        </annotation>
      </species>
      <species metaid="nadh_c" id="nadh_c" name="Nicotinamide adenine dinucleotide - reduced" compartment="Cytosol" substanceUnits="substance" hasOnlySubstanceUnits="false" boundaryCondition="false" constant="false" fbc:charge="-2">
        <annotation>
          <rdf:RDF xmlns:rdf="http://www.w3.org/1999/02/22-rdf-syntax-ns#" xmlns:dc="http://purl.org/dc/elements/1.1/" xmlns:dcterms="http://purl.org/dc/terms/" xmlns:vCard="http://www.w3.org/2001/vcard-rdf/3.0#" xmlns:bqbiol="http://biomodels.net/biology-qualifiers/" xmlns:bqmodel="http://biomodels.net/model-qualifiers/">
            <rdf:Description rdf:about="#nadh_c">
              <bqbiol:is>
                <rdf:Bag>
                  <rdf:li rdf:resource="http://identifiers.org/cas/58-68-4"/>
                  <rdf:li rdf:resource="http://identifiers.org/3dmet/B01127"/>
                  <rdf:li rdf:resource="http://identifiers.org/obo.chebi/CHEBI%3A16908"/>
                  <rdf:li rdf:resource="http://identifiers.org/kegg.compound/C00004"/>
                  <rdf:li rdf:resource="http://identifiers.org/pubchem.substance/3306"/>
                </rdf:Bag>
              </bqbiol:is>
            </rdf:Description>
          </rdf:RDF>
        </annotation>
      </species>
      <species metaid="ile__L_c" id="ile__L_c" name="L-Isoleucine" compartment="Cytosol" substanceUnits="substance" hasOnlySubstanceUnits="false" boundaryCondition="false" constant="false" fbc:charge="0">
        <annotation>
          <rdf:RDF xmlns:rdf="http://www.w3.org/1999/02/22-rdf-syntax-ns#" xmlns:dc="http://purl.org/dc/elements/1.1/" xmlns:dcterms="http://purl.org/dc/terms/" xmlns:vCard="http://www.w3.org/2001/vcard-rdf/3.0#" xmlns:bqbiol="http://biomodels.net/biology-qualifiers/" xmlns:bqmodel="http://biomodels.net/model-qualifiers/">
            <rdf:Description rdf:about="#ile__L_c">
              <bqbiol:is>
                <rdf:Bag>
                  <rdf:li rdf:resource="http://identifiers.org/cas/73-32-5"/>
                  <rdf:li rdf:resource="http://identifiers.org/3dmet/B01236"/>
                  <rdf:li rdf:resource="http://identifiers.org/obo.chebi/CHEBI%3A17191"/>
                  <rdf:li rdf:resource="http://identifiers.org/kegg.compound/C00407"/>
                  <rdf:li rdf:resource="http://identifiers.org/pubchem.substance/3697"/>
                </rdf:Bag>
              </bqbiol:is>
            </rdf:Description>
          </rdf:RDF>
        </annotation>
      </species>
      <species metaid="trptrna_c" id="trptrna_c" name="L-Tryptophanyl-tRNA(Trp)" compartment="Cytosol" substanceUnits="substance" hasOnlySubstanceUnits="false" boundaryCondition="false" constant="false" fbc:charge="1">
        <annotation>
          <rdf:RDF xmlns:rdf="http://www.w3.org/1999/02/22-rdf-syntax-ns#" xmlns:dc="http://purl.org/dc/elements/1.1/" xmlns:dcterms="http://purl.org/dc/terms/" xmlns:vCard="http://www.w3.org/2001/vcard-rdf/3.0#" xmlns:bqbiol="http://biomodels.net/biology-qualifiers/" xmlns:bqmodel="http://biomodels.net/model-qualifiers/">
            <rdf:Description rdf:about="#trptrna_c">
              <bqbiol:is>
                <rdf:Bag>
                  <rdf:li rdf:resource="http://identifiers.org/kegg.compound/C03512"/>
                  <rdf:li rdf:resource="http://identifiers.org/obo.chebi/CHEBI%3A29159"/>
                  <rdf:li rdf:resource="http://identifiers.org/pubchem.substance/6322"/>
                </rdf:Bag>
              </bqbiol:is>
            </rdf:Description>
          </rdf:RDF>
        </annotation>
      </species>
      <species metaid="phetrna_c" id="phetrna_c" name="L-Phenylalanyl-tRNA(Phe)" compartment="Cytosol" substanceUnits="substance" hasOnlySubstanceUnits="false" boundaryCondition="false" constant="false" fbc:charge="1">
        <annotation>
          <rdf:RDF xmlns:rdf="http://www.w3.org/1999/02/22-rdf-syntax-ns#" xmlns:dc="http://purl.org/dc/elements/1.1/" xmlns:dcterms="http://purl.org/dc/terms/" xmlns:vCard="http://www.w3.org/2001/vcard-rdf/3.0#" xmlns:bqbiol="http://biomodels.net/biology-qualifiers/" xmlns:bqmodel="http://biomodels.net/model-qualifiers/">
            <rdf:Description rdf:about="#phetrna_c">
              <bqbiol:is>
                <rdf:Bag>
                  <rdf:li rdf:resource="http://identifiers.org/kegg.compound/C03511"/>
                  <rdf:li rdf:resource="http://identifiers.org/obo.chebi/CHEBI%3A29153"/>
                  <rdf:li rdf:resource="http://identifiers.org/pubchem.substance/6321"/>
                </rdf:Bag>
              </bqbiol:is>
            </rdf:Description>
          </rdf:RDF>
        </annotation>
      </species>
      <species metaid="hcys__L_c" id="hcys__L_c" name="L-Homocysteine" compartment="Cytosol" substanceUnits="substance" hasOnlySubstanceUnits="false" boundaryCondition="false" constant="false" fbc:charge="0">
        <annotation>
          <rdf:RDF xmlns:rdf="http://www.w3.org/1999/02/22-rdf-syntax-ns#" xmlns:dc="http://purl.org/dc/elements/1.1/" xmlns:dcterms="http://purl.org/dc/terms/" xmlns:vCard="http://www.w3.org/2001/vcard-rdf/3.0#" xmlns:bqbiol="http://biomodels.net/biology-qualifiers/" xmlns:bqmodel="http://biomodels.net/model-qualifiers/">
            <rdf:Description rdf:about="#hcys__L_c">
              <bqbiol:is>
                <rdf:Bag>
                  <rdf:li rdf:resource="http://identifiers.org/cas/6027-13-0"/>
                  <rdf:li rdf:resource="http://identifiers.org/3dmet/B01174"/>
                  <rdf:li rdf:resource="http://identifiers.org/obo.chebi/CHEBI%3A17588"/>
                  <rdf:li rdf:resource="http://identifiers.org/kegg.compound/C00155"/>
                  <rdf:li rdf:resource="http://identifiers.org/pubchem.substance/3455"/>
                </rdf:Bag>
              </bqbiol:is>
            </rdf:Description>
          </rdf:RDF>
        </annotation>
      </species>
      <species metaid="mpnprot_mpn_c" id="mpnprot_mpn_c" name="Protein (Mpn)" compartment="Cytosol" substanceUnits="substance" hasOnlySubstanceUnits="false" boundaryCondition="false" constant="false" fbc:charge="5">
        <annotation>
          <rdf:RDF xmlns:rdf="http://www.w3.org/1999/02/22-rdf-syntax-ns#" xmlns:dc="http://purl.org/dc/elements/1.1/" xmlns:dcterms="http://purl.org/dc/terms/" xmlns:vCard="http://www.w3.org/2001/vcard-rdf/3.0#" xmlns:bqbiol="http://biomodels.net/biology-qualifiers/" xmlns:bqmodel="http://biomodels.net/model-qualifiers/">
            <rdf:Description rdf:about="#mpnprot_mpn_c">
              <bqbiol:isVersionOf>
                <rdf:Bag>
                  <rdf:li rdf:resource="http://identifiers.org/kegg.compound/C00017"/>
                  <rdf:li rdf:resource="http://identifiers.org/obo.chebi/CHEBI%3A16541"/>
                  <rdf:li rdf:resource="http://identifiers.org/pubchem.substance/3319"/>
                </rdf:Bag>
              </bqbiol:isVersionOf>
            </rdf:Description>
          </rdf:RDF>
        </annotation>
      </species>
      <species metaid="thmmp_c" id="thmmp_c" name="Thiamin monophosphate" compartment="Cytosol" substanceUnits="substance" hasOnlySubstanceUnits="false" boundaryCondition="false" constant="false" fbc:charge="-1">
        <annotation>
          <rdf:RDF xmlns:rdf="http://www.w3.org/1999/02/22-rdf-syntax-ns#" xmlns:dc="http://purl.org/dc/elements/1.1/" xmlns:dcterms="http://purl.org/dc/terms/" xmlns:vCard="http://www.w3.org/2001/vcard-rdf/3.0#" xmlns:bqbiol="http://biomodels.net/biology-qualifiers/" xmlns:bqmodel="http://biomodels.net/model-qualifiers/">
            <rdf:Description rdf:about="#thmmp_c">
              <bqbiol:is>
                <rdf:Bag>
                  <rdf:li rdf:resource="http://identifiers.org/3dmet/B00237"/>
                  <rdf:li rdf:resource="http://identifiers.org/obo.chebi/CHEBI%3A9533"/>
                  <rdf:li rdf:resource="http://identifiers.org/kegg.compound/C01081"/>
                  <rdf:li rdf:resource="http://identifiers.org/pubchem.substance/4319"/>
                </rdf:Bag>
              </bqbiol:is>
            </rdf:Description>
          </rdf:RDF>
        </annotation>
      </species>
      <species metaid="uri_c" id="uri_c" name="Uridine" compartment="Cytosol" substanceUnits="substance" hasOnlySubstanceUnits="false" boundaryCondition="false" constant="false" fbc:charge="0">
        <annotation>
          <rdf:RDF xmlns:rdf="http://www.w3.org/1999/02/22-rdf-syntax-ns#" xmlns:dc="http://purl.org/dc/elements/1.1/" xmlns:dcterms="http://purl.org/dc/terms/" xmlns:vCard="http://www.w3.org/2001/vcard-rdf/3.0#" xmlns:bqbiol="http://biomodels.net/biology-qualifiers/" xmlns:bqmodel="http://biomodels.net/model-qualifiers/">
            <rdf:Description rdf:about="#uri_c">
              <bqbiol:is>
                <rdf:Bag>
                  <rdf:li rdf:resource="http://identifiers.org/cas/58-96-8"/>
                  <rdf:li rdf:resource="http://identifiers.org/3dmet/B01210"/>
                  <rdf:li rdf:resource="http://identifiers.org/obo.chebi/CHEBI%3A16704"/>
                  <rdf:li rdf:resource="http://identifiers.org/kegg.compound/C00299"/>
                  <rdf:li rdf:resource="http://identifiers.org/pubchem.substance/3593"/>
                </rdf:Bag>
              </bqbiol:is>
            </rdf:Description>
          </rdf:RDF>
        </annotation>
      </species>
      <species metaid="idp_c" id="idp_c" name="IDP C10H11N4O11P2" compartment="Cytosol" substanceUnits="substance" hasOnlySubstanceUnits="false" boundaryCondition="false" constant="false" fbc:charge="-3"/>
      <species metaid="itp_c" id="itp_c" name="ITP C10H11N4O14P3" compartment="Cytosol" substanceUnits="substance" hasOnlySubstanceUnits="false" boundaryCondition="false" constant="false" fbc:charge="-4"/>
      <species metaid="ca2_e" id="ca2_e" name="Calcium[e]" compartment="Extra_organism" substanceUnits="substance" hasOnlySubstanceUnits="false" boundaryCondition="false" constant="false" fbc:charge="2"/>
      <species metaid="ca2_c" id="ca2_c" name="Calcium" compartment="Cytosol" substanceUnits="substance" hasOnlySubstanceUnits="false" boundaryCondition="false" constant="false" fbc:charge="2"/>
      <species metaid="cl_e" id="cl_e" name="Chloride[e]" compartment="Extra_organism" substanceUnits="substance" hasOnlySubstanceUnits="false" boundaryCondition="false" constant="false" fbc:charge="-1"/>
      <species metaid="cl_c" id="cl_c" name="Chloride" compartment="Cytosol" substanceUnits="substance" hasOnlySubstanceUnits="false" boundaryCondition="false" constant="false" fbc:charge="-1"/>
      <species metaid="cobalt2_e" id="cobalt2_e" name="Co2+[e]" compartment="Extra_organism" substanceUnits="substance" hasOnlySubstanceUnits="false" boundaryCondition="false" constant="false" fbc:charge="2"/>
      <species metaid="cobalt2_c" id="cobalt2_c" name="Co2+" compartment="Cytosol" substanceUnits="substance" hasOnlySubstanceUnits="false" boundaryCondition="false" constant="false" fbc:charge="2"/>
      <species metaid="coa_c" id="coa_e" name="Coenzyme A[e]" compartment="Extra_organism" substanceUnits="substance" hasOnlySubstanceUnits="false" boundaryCondition="false" constant="false" fbc:charge="-4"/>
      <species metaid="cu2_e" id="cu2_e" name="Copper[e]" compartment="Extra_organism" substanceUnits="substance" hasOnlySubstanceUnits="false" boundaryCondition="false" constant="false" fbc:charge="2"/>
      <species metaid="cu2_c" id="cu2_c" name="Copper" compartment="Cytosol" substanceUnits="substance" hasOnlySubstanceUnits="false" boundaryCondition="false" constant="false" fbc:charge="2"/>
      <species metaid="fmet_c" id="fmet_c" name="N Formyl L methionine C6H10NO3S" compartment="Cytosol" substanceUnits="substance" hasOnlySubstanceUnits="false" boundaryCondition="false" constant="false" fbc:charge="-1"/>
      <species metaid="fmnh2_c" id="fmnh2_c" name="Reduced FMN" compartment="Cytosol" substanceUnits="substance" hasOnlySubstanceUnits="false" boundaryCondition="false" constant="false" fbc:charge="-2"/>
      <species metaid="glc__D_c" id="glc__D_c" name="D-Glucose" compartment="Cytosol" substanceUnits="substance" hasOnlySubstanceUnits="false" boundaryCondition="false" constant="false" fbc:charge="0"/>
      <species metaid="k_e" id="k_e" name="Potassium[e]" compartment="Extra_organism" substanceUnits="substance" hasOnlySubstanceUnits="false" boundaryCondition="false" constant="false" fbc:charge="1"/>
      <species metaid="k_c" id="k_c" name="Potassium" compartment="Cytosol" substanceUnits="substance" hasOnlySubstanceUnits="false" boundaryCondition="false" constant="false" fbc:charge="1"/>
      <species metaid="lipolys_mpn_c" id="lipolys_mpn_c" name="Lipoyllysine" compartment="Cytosol" substanceUnits="substance" hasOnlySubstanceUnits="false" boundaryCondition="false" constant="false" fbc:charge="0"/>
      <species metaid="lipoate_c" id="lipoate_c" name="Lipoate" compartment="Cytosol" substanceUnits="substance" hasOnlySubstanceUnits="false" boundaryCondition="false" constant="false" fbc:charge="-1"/>
      <species metaid="mg2_e" id="mg2_e" name="Magnesium[e]" compartment="Extra_organism" substanceUnits="substance" hasOnlySubstanceUnits="false" boundaryCondition="false" constant="false" fbc:charge="2"/>
      <species metaid="mg2_c" id="mg2_c" name="Magnesium" compartment="Cytosol" substanceUnits="substance" hasOnlySubstanceUnits="false" boundaryCondition="false" constant="false" fbc:charge="2"/>
      <species metaid="mn2_e" id="mn2_e" name="Manganese[e]" compartment="Extra_organism" substanceUnits="substance" hasOnlySubstanceUnits="false" boundaryCondition="false" constant="false" fbc:charge="2"/>
      <species metaid="mn2_c" id="mn2_c" name="Manganese" compartment="Cytosol" substanceUnits="substance" hasOnlySubstanceUnits="false" boundaryCondition="false" constant="false" fbc:charge="2"/>
      <species metaid="mobd_c" id="mobd_c" name="Molybdate" compartment="Cytosol" substanceUnits="substance" hasOnlySubstanceUnits="false" boundaryCondition="false" constant="false" fbc:charge="-2"/>
      <species metaid="mobd_e" id="mobd_e" name="Molybdate[e]" compartment="Extra_organism" substanceUnits="substance" hasOnlySubstanceUnits="false" boundaryCondition="false" constant="false" fbc:charge="-2"/>
      <species metaid="na1_e" id="na1_e" name="Sodium[e]" compartment="Extra_organism" substanceUnits="substance" hasOnlySubstanceUnits="false" boundaryCondition="false" constant="false" fbc:charge="1"/>
      <species metaid="na1_c" id="na1_c" name="Sodium" compartment="Cytosol" substanceUnits="substance" hasOnlySubstanceUnits="false" boundaryCondition="false" constant="false" fbc:charge="1"/>
      <species metaid="nh4_c" id="nh4_c" name="Ammonium" compartment="Cytosol" substanceUnits="substance" hasOnlySubstanceUnits="false" boundaryCondition="false" constant="false" fbc:charge="1"/>
      <species metaid="nh4_e" id="nh4_e" name="Ammonium[e]" compartment="Extra_organism" substanceUnits="substance" hasOnlySubstanceUnits="false" boundaryCondition="false" constant="false" fbc:charge="1"/>
      <species metaid="ni2_e" id="ni2_e" name="Nickel[e]" compartment="Extra_organism" substanceUnits="substance" hasOnlySubstanceUnits="false" boundaryCondition="false" constant="false" fbc:charge="2"/>
      <species metaid="ni2_c" id="ni2_c" name="Nickel" compartment="Cytosol" substanceUnits="substance" hasOnlySubstanceUnits="false" boundaryCondition="false" constant="false" fbc:charge="2"/>
      <species metaid="orn__L_c" id="orn__L_c" name="L Ornithine C5H13N2O2" compartment="Cytosol" substanceUnits="substance" hasOnlySubstanceUnits="false" boundaryCondition="false" constant="false" fbc:charge="1"/>
      <species metaid="pser__L_c" id="pser__L_c" name="O-Phospho-L-serine" compartment="Cytosol" substanceUnits="substance" hasOnlySubstanceUnits="false" boundaryCondition="false" constant="false" fbc:charge="-2"/>
      <species metaid="ser__D_c" id="ser__D_c" name="D-Serine" compartment="Cytosol" substanceUnits="substance" hasOnlySubstanceUnits="false" boundaryCondition="false" constant="false" fbc:charge="0"/>
      <species metaid="psuri_e" id="psuri_e" name="Pseudouridine[e]" compartment="Extra_organism" substanceUnits="substance" hasOnlySubstanceUnits="false" boundaryCondition="false" constant="false" fbc:charge="0"/>
      <species metaid="thrp_c" id="thrp_c" name="L-Threonine O-3-phosphate" compartment="Cytosol" substanceUnits="substance" hasOnlySubstanceUnits="false" boundaryCondition="false" constant="false" fbc:charge="0"/>
      <species id="ptrc_e" name="Putrescine[e]" compartment="Extra_organism" substanceUnits="substance" hasOnlySubstanceUnits="false" boundaryCondition="false" constant="false" fbc:charge="2"/>
      <species id="ptrc_c" name="Putrescine" compartment="Cytosol" substanceUnits="substance" hasOnlySubstanceUnits="false" boundaryCondition="false" constant="false" fbc:charge="2"/>
      <species id="ppgpp_c" name="Guanosine 3&apos;,5&apos;-bis(diphosphate)" compartment="Cytosol" substanceUnits="substance" hasOnlySubstanceUnits="false" boundaryCondition="false" constant="false" fbc:charge="-5"/>
      <species id="gdptp_c" name="Guanosine 3&apos;-diphosphate 5&apos;-triphosphate" compartment="Cytosol" substanceUnits="substance" hasOnlySubstanceUnits="false" boundaryCondition="false" constant="false" fbc:charge="-6"/>
      <species id="glyc1p_c" name="Glycerol 1-phosphate" compartment="Cytosol" substanceUnits="substance" hasOnlySubstanceUnits="false" boundaryCondition="false" constant="false" fbc:charge="0"/>
      <species id="so4_e" name="Sulfate[e]" compartment="Extra_organism" substanceUnits="substance" hasOnlySubstanceUnits="false" boundaryCondition="false" constant="false" fbc:charge="-2"/>
      <species id="so4_c" name="Sulfate" compartment="Cytosol" substanceUnits="substance" hasOnlySubstanceUnits="false" boundaryCondition="false" constant="false" fbc:charge="-2"/>
      <species id="spmd_e" name="Spermidine[e]" compartment="Extra_organism" substanceUnits="substance" hasOnlySubstanceUnits="false" boundaryCondition="false" constant="false" fbc:charge="3"/>
      <species id="spmd_c" name="Spermidine" compartment="Cytosol" substanceUnits="substance" hasOnlySubstanceUnits="false" boundaryCondition="false" constant="false" fbc:charge="3"/>
      <species id="zn2_e" name="Zinc[e]" compartment="Extra_organism" substanceUnits="substance" hasOnlySubstanceUnits="false" boundaryCondition="false" constant="false" fbc:charge="2"/>
      <species id="zn2_c" name="Zinc" compartment="Cytosol" substanceUnits="substance" hasOnlySubstanceUnits="false" boundaryCondition="false" constant="false" fbc:charge="2"/>
      <species id="hdcea_c" name="Hexadecenoate (n-C16:1)" compartment="Cytosol" substanceUnits="substance" hasOnlySubstanceUnits="false" boundaryCondition="false" constant="false" fbc:charge="-1"/>
      <species id="lneldc_c" name="Linoelaidic acid (all trans C18:2)" compartment="Cytosol" substanceUnits="substance" hasOnlySubstanceUnits="false" boundaryCondition="false" constant="false" fbc:charge="-1"/>
      <species id="lnlncg_c" name="Gamma-linolenic acid" compartment="Cytosol" substanceUnits="substance" hasOnlySubstanceUnits="false" boundaryCondition="false" constant="false" fbc:charge="-1"/>
      <species id="1hdecg3p_c" name="1-hexadecanoyl-sn-glycerol 3-phosphate" compartment="Cytosol" substanceUnits="substance" hasOnlySubstanceUnits="false" boundaryCondition="false" constant="false" fbc:charge="-2"/>
      <species id="pa160_c" name="1,2-dihexadecanoyl-sn-glycerol 3-phosphate" compartment="Cytosol" substanceUnits="substance" hasOnlySubstanceUnits="false" boundaryCondition="false" constant="false" fbc:charge="-2"/>
      <species id="1hdec9eg3p_c" name="1-hexadec-9-enoyl-sn-glycerol 3-phosphate" compartment="Cytosol" substanceUnits="substance" hasOnlySubstanceUnits="false" boundaryCondition="false" constant="false" fbc:charge="-2"/>
      <species id="pa161_c" name="1,2-dihexadec-9-enoyl-sn-glycerol 3-phosphate" compartment="Cytosol" substanceUnits="substance" hasOnlySubstanceUnits="false" boundaryCondition="false" constant="false" fbc:charge="-2"/>
      <species id="1odecg3p_c" name="1-octadecanoyl-sn-glycerol 3-phosphate" compartment="Cytosol" substanceUnits="substance" hasOnlySubstanceUnits="false" boundaryCondition="false" constant="false" fbc:charge="-2"/>
      <species id="pa180_c" name="1,2-dioctadecanoyl-sn-glycerol 3-phosphate" compartment="Cytosol" substanceUnits="substance" hasOnlySubstanceUnits="false" boundaryCondition="false" constant="false" fbc:charge="-2"/>
      <species id="1odec9eg3p_c" name="1-octadec-9-enoyl-sn-glycerol 3-phosphate" compartment="Cytosol" substanceUnits="substance" hasOnlySubstanceUnits="false" boundaryCondition="false" constant="false" fbc:charge="-2"/>
      <species id="pa181_9_c" name="1,2-dioctadec-9-enoyl-sn-glycerol 3-phosphate" compartment="Cytosol" substanceUnits="substance" hasOnlySubstanceUnits="false" boundaryCondition="false" constant="false" fbc:charge="-2"/>
      <species id="pa182_9_12_c" name="1,2-dioctadec-9-12-dienoyl-sn-glycerol 3-phosphate" compartment="Cytosol" substanceUnits="substance" hasOnlySubstanceUnits="false" boundaryCondition="false" constant="false" fbc:charge="-2"/>
      <species id="cdp12dgr160_c" name="CDP-1,2-diacyl-sn-glycerol(16:0/16:0)" compartment="Cytosol" substanceUnits="substance" hasOnlySubstanceUnits="false" boundaryCondition="false" constant="false" fbc:charge="-2"/>
      <species id="pg160_c" name="Phosphatidylglycerol (dihexadecanoyl, n-C16:0)" compartment="Cytosol" substanceUnits="substance" hasOnlySubstanceUnits="false" boundaryCondition="false" constant="false" fbc:charge="-1"/>
      <species id="clpn160_c" name="Cardiolipin (tetrahexadecanoyl, n-C16:0)" compartment="Cytosol" substanceUnits="substance" hasOnlySubstanceUnits="false" boundaryCondition="false" constant="false" fbc:charge="-2"/>
      <species id="cdp12dgr161_c" name="CDP-1,2-diacyl-sn-glycerol(16:1(9Z)/16:1(9Z))" compartment="Cytosol" substanceUnits="substance" hasOnlySubstanceUnits="false" boundaryCondition="false" constant="false" fbc:charge="-2"/>
      <species id="pg1619Z1613E_c" name="Phosphatidylglycerol(16:1(9Z)/16:1(3E))" compartment="Cytosol" substanceUnits="substance" hasOnlySubstanceUnits="false" boundaryCondition="false" constant="false" fbc:charge="-1"/>
      <species id="clpn161_c" name="Cardiolipin (tetrahexadec-9-enoyl, n-C16:1)" compartment="Cytosol" substanceUnits="substance" hasOnlySubstanceUnits="false" boundaryCondition="false" constant="false" fbc:charge="-2"/>
      <species id="cdpdodecg_c" name="CDP-1,2-dioctadecanoylglycerol" compartment="Cytosol" substanceUnits="substance" hasOnlySubstanceUnits="false" boundaryCondition="false" constant="false" fbc:charge="-2"/>
      <species id="pg180_c" name="Phosphatidylglycerol (dioctadecanoyl, n-C18:0)" compartment="Cytosol" substanceUnits="substance" hasOnlySubstanceUnits="false" boundaryCondition="false" constant="false" fbc:charge="-1"/>
      <species id="clpn180_c" name="Cardiolipin (tetraoctadecanoyl, n-C18:0)" compartment="Cytosol" substanceUnits="substance" hasOnlySubstanceUnits="false" boundaryCondition="false" constant="false" fbc:charge="-1"/>
      <species id="cdpdodec9eg_c" name="CDP-1,2-dioctadec-9-enoylglycerol" compartment="Cytosol" substanceUnits="substance" hasOnlySubstanceUnits="false" boundaryCondition="false" constant="false" fbc:charge="-2"/>
      <species id="pg181_c" name="Phosphatidylglycerol (dioctadec-11-enoyl, n-C18:1)" compartment="Cytosol" substanceUnits="substance" hasOnlySubstanceUnits="false" boundaryCondition="false" constant="false" fbc:charge="-1"/>
      <species id="clpn181_c" name="Cardiolipin (tetraoctadec-11-enoyl, n-C18:1)" compartment="Cytosol" substanceUnits="substance" hasOnlySubstanceUnits="false" boundaryCondition="false" constant="false" fbc:charge="-2"/>
      <species id="clpn181_e" name="Cardiolipin (tetraoctadec-11-enoyl, n-C18:1)[e]" compartment="Extra_organism" substanceUnits="substance" hasOnlySubstanceUnits="false" boundaryCondition="false" constant="false" fbc:charge="-2"/>
      <species id="cdp12dgr182_9_12_c" name="CDP-1,2-diacyl-sn-glycerol(18:2(9Z,12Z)/18:2(9Z,12Z))" compartment="Cytosol" substanceUnits="substance" hasOnlySubstanceUnits="false" boundaryCondition="false" constant="false" fbc:charge="-2"/>
      <species id="hdca_e" name=" Hexadecanoate (n-C16:0)[e]" compartment="Extra_organism" substanceUnits="substance" hasOnlySubstanceUnits="false" boundaryCondition="false" constant="false" fbc:charge="-1"/>
      <species id="hdcea_e" name="Hexadecenoate (n-C16:1)[e]" compartment="Extra_organism" substanceUnits="substance" hasOnlySubstanceUnits="false" boundaryCondition="false" constant="false" fbc:charge="-1"/>
      <species id="ocdca_e" name="Octadecanoate (n-C18:0)[e]" compartment="Extra_organism" substanceUnits="substance" hasOnlySubstanceUnits="false" boundaryCondition="false" constant="false" fbc:charge="-1"/>
      <species id="ocdcea_e" name="Octadecenoate (n-C18:1)[e]" compartment="Extra_organism" substanceUnits="substance" hasOnlySubstanceUnits="false" boundaryCondition="false" constant="false" fbc:charge="-1"/>
      <species id="lneldc_e" name="Linoelaidic acid (all trans C18:2)[e]" compartment="Extra_organism" substanceUnits="substance" hasOnlySubstanceUnits="false" boundaryCondition="false" constant="false" fbc:charge="-1"/>
      <species id="lnlncg_e" name="Gamma-linolenic acid[e]" compartment="Extra_organism" substanceUnits="substance" hasOnlySubstanceUnits="false" boundaryCondition="false" constant="false" fbc:charge="-1"/>
      <species id="dgdg160_c" name="Digalactosyl-diacylglycerol(n-C16)" compartment="Cytosol" substanceUnits="substance" hasOnlySubstanceUnits="false" boundaryCondition="false" constant="false" fbc:charge="1"/>
      <species id="dgdg161_c" name="Digalactosyl-diacylglycerol(n-C16 1)" compartment="Cytosol" substanceUnits="substance" hasOnlySubstanceUnits="false" boundaryCondition="false" constant="false" fbc:charge="1"/>
      <species id="dgdg205n31619Z_c" name="Digalactosyl-diacylglycerol(20:5(5Z,8Z,11Z,14Z,17Z)/16:1(9Z))" compartment="Cytosol" substanceUnits="substance" hasOnlySubstanceUnits="false" boundaryCondition="false" constant="false" fbc:charge="0"/>
      <species id="pc161_e" name="Phosphatidylcholine(16:1(9Z)/16:1(9Z))[e]" compartment="Extra_organism" substanceUnits="substance" hasOnlySubstanceUnits="false" boundaryCondition="false" constant="false" fbc:charge="0"/>
      <species id="pc161_c" name="Phosphatidylcholine(16:1(9Z)/16:1(9Z))" compartment="Cytosol" substanceUnits="substance" hasOnlySubstanceUnits="false" boundaryCondition="false" constant="false" fbc:charge="0"/>
      <species id="pc180_e" name="Phosphatidylcholine(18:0/18:0)[e]" compartment="Extra_organism" substanceUnits="substance" hasOnlySubstanceUnits="false" boundaryCondition="false" constant="false" fbc:charge="0"/>
      <species id="pc180_c" name="Phosphatidylcholine(18:0/18:0)" compartment="Cytosol" substanceUnits="substance" hasOnlySubstanceUnits="false" boundaryCondition="false" constant="false" fbc:charge="0"/>
      <species id="pc181_9_e" name="Phosphatidylcholine(18:1(9Z)/18:1(9Z))[e]" compartment="Extra_organism" substanceUnits="substance" hasOnlySubstanceUnits="false" boundaryCondition="false" constant="false" fbc:charge="0"/>
      <species id="pc181_9_c" name="Phosphatidylcholine(18:1(9Z)/18:1(9Z))" compartment="Cytosol" substanceUnits="substance" hasOnlySubstanceUnits="false" boundaryCondition="false" constant="false" fbc:charge="0"/>
      <species id="pc182_9_12_e" name="Phosphatidylcholine(18:2(9Z,12Z)/18:2(9Z,12Z))[e]" compartment="Extra_organism" substanceUnits="substance" hasOnlySubstanceUnits="false" boundaryCondition="false" constant="false" fbc:charge="0"/>
      <species id="pc182_9_12_c" name="Phosphatidylcholine(18:2(9Z,12Z)/18:2(9Z,12Z))" compartment="Cytosol" substanceUnits="substance" hasOnlySubstanceUnits="false" boundaryCondition="false" constant="false" fbc:charge="0"/>
      <species id="pgp160_c" name="Phosphatidylglycerophosphate (dihexadecanoyl, n-C16:0)" compartment="Cytosol" substanceUnits="substance" hasOnlySubstanceUnits="false" boundaryCondition="false" constant="false" fbc:charge="-3"/>
      <species id="pgp161_c" name="Phosphatidylglycerophosphate (dihexadec-9-enoyl, n-C16:1)" compartment="Cytosol" substanceUnits="substance" hasOnlySubstanceUnits="false" boundaryCondition="false" constant="false" fbc:charge="-3"/>
      <species id="pgp180_c" name="Phosphatidylglycerophosphate (dioctadecanoyl, n-C18:0)" compartment="Cytosol" substanceUnits="substance" hasOnlySubstanceUnits="false" boundaryCondition="false" constant="false" fbc:charge="-3"/>
      <species id="pgp181_9_c" name="Phosphatidylglycerophosphate (dioctadec-9-enoyl, n-C18 1)" compartment="Cytosol" substanceUnits="substance" hasOnlySubstanceUnits="false" boundaryCondition="false" constant="false" fbc:charge="-3"/>
      <species id="pgp182_9_12_c" name="Phosphatidylglycerophosphate (dioctadec-9-12-dienoyl, n-C18 2)" compartment="Cytosol" substanceUnits="substance" hasOnlySubstanceUnits="false" boundaryCondition="false" constant="false" fbc:charge="-3"/>
      <species id="pgp183_6_9_12_c" name="Phosphatidylglycerophosphate (dioctadec-6-9-12-trienoyl, n-C18 3)" compartment="Cytosol" substanceUnits="substance" hasOnlySubstanceUnits="false" boundaryCondition="false" constant="false" fbc:charge="-3"/>
      <species id="pc160_c" name="Phosphatidylcholine(16:0/16:0)" compartment="Cytosol" substanceUnits="substance" hasOnlySubstanceUnits="false" boundaryCondition="false" constant="false" fbc:charge="0"/>
      <species id="pc160_e" name="Phosphatidylcholine(16:0/16:0)[e]" compartment="Extra_organism" substanceUnits="substance" hasOnlySubstanceUnits="false" boundaryCondition="false" constant="false" fbc:charge="0"/>
      <species id="12dgr160_c" name="1,2-Diacyl-sn-glycerol (dihexadecanoyl, n-C16:0)" compartment="Cytosol" substanceUnits="substance" hasOnlySubstanceUnits="false" boundaryCondition="false" constant="false" fbc:charge="0"/>
      <species id="12dgr161_c" name="1,2-Diacyl-sn-glycerol (dihexadec-9-enoyl, n-C16:1)" compartment="Cytosol" substanceUnits="substance" hasOnlySubstanceUnits="false" boundaryCondition="false" constant="false" fbc:charge="0"/>
      <species id="12dgr180_c" name="1,2-Diacyl-sn-glycerol (dioctadecanoyl, n-C18:0)" compartment="Cytosol" substanceUnits="substance" hasOnlySubstanceUnits="false" boundaryCondition="false" constant="false" fbc:charge="0"/>
      <species id="12dgr181_9_c" name="1,2-Diacyl-sn-glycerol (dioctadec-9-enoyl, n-C18 1)" compartment="Cytosol" substanceUnits="substance" hasOnlySubstanceUnits="false" boundaryCondition="false" constant="false" fbc:charge="0"/>
      <species id="12dgr182_9_12_c" name="1,2-Diacyl-sn-glycerol (dioctadec-9-12-dienoyl, n-C18 2)" compartment="Cytosol" substanceUnits="substance" hasOnlySubstanceUnits="false" boundaryCondition="false" constant="false" fbc:charge="0"/>
      <species id="12dgr183_6_9_12_c" name="1,2-Diacyl-sn-glycerol (dioctadec-6-9-12-trienoyl, n-C18 3)" compartment="Cytosol" substanceUnits="substance" hasOnlySubstanceUnits="false" boundaryCondition="false" constant="false" fbc:charge="0"/>
      <species id="lysdn_c" name="Lysidine" compartment="Cytosol" substanceUnits="substance" hasOnlySubstanceUnits="false" boundaryCondition="false" constant="false" fbc:charge="1"/>
      <species id="lysdn_e" name="Lysidine[e]" compartment="Extra_organism" substanceUnits="substance" hasOnlySubstanceUnits="false" boundaryCondition="false" constant="false" fbc:charge="1"/>
      <species id="molyb_c" name="Molybdate" compartment="Cytosol" substanceUnits="substance" hasOnlySubstanceUnits="false" boundaryCondition="false" constant="false" fbc:charge="2"/>
      <species id="tyrp_c" name="Phosphotyrosine" compartment="Cytosol" substanceUnits="substance" hasOnlySubstanceUnits="false" boundaryCondition="false" constant="false" fbc:charge="-2"/>
      <species id="thronh2ad_c" name="L-threonylcarbamoyladenylate" compartment="Cytosol" substanceUnits="substance" hasOnlySubstanceUnits="false" boundaryCondition="false" constant="false" fbc:charge="-2"/>
      <species id="aclglyc3p182_c" name="1-acyl-glycerol-3-phosphate (n-C18:2)" compartment="Cytosol" substanceUnits="substance" hasOnlySubstanceUnits="false" boundaryCondition="false" constant="false" fbc:charge="-2"/>
      <species id="mag183_c" name="1-acyl-glycerol-3-phosphate (n-C18:3)" compartment="Cytosol" substanceUnits="substance" hasOnlySubstanceUnits="false" boundaryCondition="false" constant="false" fbc:charge="-2"/>
      <species id="pa_18_3_18_3_c" name="phosphatidic acid (n-C18:3)" compartment="Cytosol" substanceUnits="substance" hasOnlySubstanceUnits="false" boundaryCondition="false" constant="false" fbc:charge="-2"/>
      <species id="pg182_c" name="phosphatidylglycerol (n-C18:2)" compartment="Cytosol" substanceUnits="substance" hasOnlySubstanceUnits="false" boundaryCondition="false" constant="false" fbc:charge="-1"/>
      <species id="clpn182_c" name="Cardiolipin (18:2/18:2/18:2/18:2)" compartment="Cytosol" substanceUnits="substance" hasOnlySubstanceUnits="false" boundaryCondition="false" constant="false" fbc:charge="-2"/>
      <species id="cdpdag183_c" name="CDP-diacylglycerol (n-C18:3)" compartment="Cytosol" substanceUnits="substance" hasOnlySubstanceUnits="false" boundaryCondition="false" constant="false" fbc:charge="-2"/>
      <species id="pg205n31613E_c" name="Phosphatidylglycerol(20:5(5Z,8Z,11Z,14Z,17Z)/16:1(3E))" compartment="Cytosol" substanceUnits="substance" hasOnlySubstanceUnits="false" boundaryCondition="false" constant="false" fbc:charge="-1"/>
      <species id="clpn183_c" name="cardiolipin (n-C18:3)" compartment="Cytosol" substanceUnits="substance" hasOnlySubstanceUnits="false" boundaryCondition="false" constant="false" fbc:charge="-2"/>
      <species id="3glc12dgr160_c" name="((3) glucosyl)-β-diacylglycerol(n-C16:0)" compartment="Cytosol" substanceUnits="substance" hasOnlySubstanceUnits="false" boundaryCondition="false" constant="false" fbc:charge="0"/>
      <species id="3glc12dgr161_c" name="((3) glucosyl)-β-diacylglycerol(n-C16:1)" compartment="Cytosol" substanceUnits="substance" hasOnlySubstanceUnits="false" boundaryCondition="false" constant="false" fbc:charge="0"/>
      <species id="2glc12dgr180_c" name="((2) glucosyl)-β-diacylglycerol(n-C18:0)" compartment="Cytosol" substanceUnits="substance" hasOnlySubstanceUnits="false" boundaryCondition="false" constant="false" fbc:charge="0"/>
      <species id="3glc12dgr180_c" name="((3) glucosyl)-β-diacylglycerol(n-C18:0)" compartment="Cytosol" substanceUnits="substance" hasOnlySubstanceUnits="false" boundaryCondition="false" constant="false" fbc:charge="0"/>
      <species id="2glc12dgr181_c" name="((2) glucosyl)-β-diacylglycerol(n-C18:1)" compartment="Cytosol" substanceUnits="substance" hasOnlySubstanceUnits="false" boundaryCondition="false" constant="false" fbc:charge="0"/>
      <species id="3glc12dgr181_c" name="((3) glucosyl)-β-diacylglycerol(n-C18:1)" compartment="Cytosol" substanceUnits="substance" hasOnlySubstanceUnits="false" boundaryCondition="false" constant="false" fbc:charge="0"/>
      <species id="2glc12dgr182_c" name="((2) glucosyl)-β-diacylglycerol(n-C18:2)" compartment="Cytosol" substanceUnits="substance" hasOnlySubstanceUnits="false" boundaryCondition="false" constant="false" fbc:charge="0"/>
      <species id="3glc12dgr182_c" name="((3) glucosyl)-β-diacylglycerol(n-C18:2)" compartment="Cytosol" substanceUnits="substance" hasOnlySubstanceUnits="false" boundaryCondition="false" constant="false" fbc:charge="0"/>
      <species id="3glc12dgr183_c" name="((3) glucosyl)-β-diacylglycerol(n-C18:3)" compartment="Cytosol" substanceUnits="substance" hasOnlySubstanceUnits="false" boundaryCondition="false" constant="false" fbc:charge="0"/>
      <species id="pc183_e" name="phosphatidylcholine (n-C18:3)[e]" compartment="Extra_organism" substanceUnits="substance" hasOnlySubstanceUnits="false" boundaryCondition="false" constant="false" fbc:charge="0"/>
      <species id="pc183_c" name="phosphatidylcholine (n-C18:3)" compartment="Cytosol" substanceUnits="substance" hasOnlySubstanceUnits="false" boundaryCondition="false" constant="false" fbc:charge="0"/>
      <species id="aacp_hdca_c" name="Hexadecanoate C16:0 acyl carrier protein" compartment="Cytosol" substanceUnits="substance" hasOnlySubstanceUnits="false" boundaryCondition="false" constant="false" fbc:charge="-5"/>
      <species id="aacp_hdcea_c" name="Hexadecanoate C16:1 acyl carrier protein" compartment="Cytosol" substanceUnits="substance" hasOnlySubstanceUnits="false" boundaryCondition="false" constant="false" fbc:charge="-5"/>
      <species id="aacp_ocdca_c" name="Octadecanoate C18:0 acyl carrier protein" compartment="Cytosol" substanceUnits="substance" hasOnlySubstanceUnits="false" boundaryCondition="false" constant="false" fbc:charge="-5"/>
      <species id="aacp_ocdcea_c" name="Octadecanoate C18:1 acyl carrier protein" compartment="Cytosol" substanceUnits="substance" hasOnlySubstanceUnits="false" boundaryCondition="false" constant="false" fbc:charge="-5"/>
      <species id="aacp_lneldc_c" name="Linoelaidic acid C18:2 acyl carrier protein" compartment="Cytosol" substanceUnits="substance" hasOnlySubstanceUnits="false" boundaryCondition="false" constant="false" fbc:charge="-5"/>
      <species id="aacp_lnlncg_c" name="Gamma-linolenic acid acyl carrier protein" compartment="Cytosol" substanceUnits="substance" hasOnlySubstanceUnits="false" boundaryCondition="false" constant="false" fbc:charge="-5"/>
      <species id="mgdg160_c" name="1,2-Diacyl-3-beta-D-galactosyl-sn-glycerol (n-C16)" compartment="Cytosol" substanceUnits="substance" hasOnlySubstanceUnits="false" boundaryCondition="false" constant="false" fbc:charge="0"/>
      <species id="3glcgal12dgr160_c" name="((1) galactosyl)-((3) glucosyl)-β-diacylglycerol(n-C16:0)" compartment="Cytosol" substanceUnits="substance" hasOnlySubstanceUnits="false" boundaryCondition="false" constant="false" fbc:charge="0"/>
      <species id="3glc2gal12dgr160_c" name="((2) galactosyl)-((3) glucosyl)-β-diacylglycerol(n-C16:0)" compartment="Cytosol" substanceUnits="substance" hasOnlySubstanceUnits="false" boundaryCondition="false" constant="false" fbc:charge="0"/>
      <species id="3glc3gal12dgr160_c" name="((3) galactosyl)-((3) glucosyl)-β-diacylglycerol(n-C16:0)" compartment="Cytosol" substanceUnits="substance" hasOnlySubstanceUnits="false" boundaryCondition="false" constant="false" fbc:charge="0"/>
      <species id="mgdg161_c" name="1,2-Diacyl-3-O-(beta-D-glucopyranosyl)-sn-glycerol(16:1(9Z)/16:1(9Z))" compartment="Cytosol" substanceUnits="substance" hasOnlySubstanceUnits="false" boundaryCondition="false" constant="false" fbc:charge="0"/>
      <species id="3glcgal12dgr161_c" name="((1) galactosyl)-((3) glucosyl)-β-diacylglycerol(n-C16:1)" compartment="Cytosol" substanceUnits="substance" hasOnlySubstanceUnits="false" boundaryCondition="false" constant="false" fbc:charge="0"/>
      <species id="3glc2gal12dgr161_c" name="((2) galactosyl)-((3) glucosyl)-β-diacylglycerol(n-C16:1)" compartment="Cytosol" substanceUnits="substance" hasOnlySubstanceUnits="false" boundaryCondition="false" constant="false" fbc:charge="0"/>
      <species id="3glc3gal12dgr161_c" name="((3) galactosyl)-((3) glucosyl)-β-diacylglycerol(n-C16:1)" compartment="Cytosol" substanceUnits="substance" hasOnlySubstanceUnits="false" boundaryCondition="false" constant="false" fbc:charge="0"/>
      <species id="mgdg180_c" name="1,2-Diacyl-3-beta-D-galactosyl-sn-glycerol (n-C18 0)" compartment="Cytosol" substanceUnits="substance" hasOnlySubstanceUnits="false" boundaryCondition="false" constant="false" fbc:charge="0"/>
      <species id="3glcgal12dgr180_c" name="((1) galactosyl)-((3) glucosyl)-β-diacylglycerol(n-C18:0)" compartment="Cytosol" substanceUnits="substance" hasOnlySubstanceUnits="false" boundaryCondition="false" constant="false" fbc:charge="0"/>
      <species id="3glc2gal12dgr180_c" name="((2) galactosyl)-((3) glucosyl)-β-diacylglycerol(n-C18:0)" compartment="Cytosol" substanceUnits="substance" hasOnlySubstanceUnits="false" boundaryCondition="false" constant="false" fbc:charge="0"/>
      <species id="3glc3gal12dgr180_c" name="((3) galactosyl)-((3) glucosyl)-β-diacylglycerol(n-C18:0)" compartment="Cytosol" substanceUnits="substance" hasOnlySubstanceUnits="false" boundaryCondition="false" constant="false" fbc:charge="0"/>
      <species id="mgdg181_9_c" name="1,2-Diacyl-3-beta-D-galactosyl-sn-glycerol (n-C18 1)" compartment="Cytosol" substanceUnits="substance" hasOnlySubstanceUnits="false" boundaryCondition="false" constant="false" fbc:charge="0"/>
      <species id="3glcgal12dgr181_c" name="((1) galactosyl)-((3) glucosyl)-β-diacylglycerol(n-C18:1)" compartment="Cytosol" substanceUnits="substance" hasOnlySubstanceUnits="false" boundaryCondition="false" constant="false" fbc:charge="0"/>
      <species id="3glc2gal12dgr181_c" name="((2) galactosyl)-((3) glucosyl)-β-diacylglycerol(n-C18:1)" compartment="Cytosol" substanceUnits="substance" hasOnlySubstanceUnits="false" boundaryCondition="false" constant="false" fbc:charge="0"/>
      <species id="3glc3gal12dgr181_c" name="((3) galactosyl)-((3) glucosyl)-β-diacylglycerol(n-C18:1)" compartment="Cytosol" substanceUnits="substance" hasOnlySubstanceUnits="false" boundaryCondition="false" constant="false" fbc:charge="0"/>
      <species id="mgdg182_9_12_c" name="1,2-Diacyl-3-beta-D-galactosyl-sn-glycerol (n-C18 2)" compartment="Cytosol" substanceUnits="substance" hasOnlySubstanceUnits="false" boundaryCondition="false" constant="false" fbc:charge="0"/>
      <species id="3glcgal12dgr182_c" name="((1) galactosyl)-((3) glucosyl)-β-diacylglycerol(n-C18:2)" compartment="Cytosol" substanceUnits="substance" hasOnlySubstanceUnits="false" boundaryCondition="false" constant="false" fbc:charge="0"/>
      <species id="3glc2gal12dgr182_c" name="((2) galactosyl)-((3) glucosyl)-β-diacylglycerol(n-C18:2)" compartment="Cytosol" substanceUnits="substance" hasOnlySubstanceUnits="false" boundaryCondition="false" constant="false" fbc:charge="0"/>
      <species id="3glc3gal12dgr182_c" name="((3) galactosyl)-((3) glucosyl)-β-diacylglycerol(n-C18:2)" compartment="Cytosol" substanceUnits="substance" hasOnlySubstanceUnits="false" boundaryCondition="false" constant="false" fbc:charge="0"/>
      <species id="mgdg183_6_9_12_c" name="1,2-Diacyl-3-beta-D-galactosyl-sn-glycerol (n-C18 3)" compartment="Cytosol" substanceUnits="substance" hasOnlySubstanceUnits="false" boundaryCondition="false" constant="false" fbc:charge="0"/>
      <species id="3glcgal12dgr183_c" name="((1) galactosyl)-((3) glucosyl)-β-diacylglycerol(n-C18:3)" compartment="Cytosol" substanceUnits="substance" hasOnlySubstanceUnits="false" boundaryCondition="false" constant="false" fbc:charge="0"/>
      <species id="3glc2gal12dgr183_c" name="((2) galactosyl)-((3) glucosyl)-β-diacylglycerol(n-C18:3)" compartment="Cytosol" substanceUnits="substance" hasOnlySubstanceUnits="false" boundaryCondition="false" constant="false" fbc:charge="0"/>
      <species id="3glc3gal12dgr183_c" name="((3) galactosyl)-((3) glucosyl)-β-diacylglycerol(n-C18:3)" compartment="Cytosol" substanceUnits="substance" hasOnlySubstanceUnits="false" boundaryCondition="false" constant="false" fbc:charge="0"/>
      <species id="sphng160_e" name="Sphingomyelin C16:0[e]" compartment="Extra_organism" substanceUnits="substance" hasOnlySubstanceUnits="false" boundaryCondition="false" constant="false" fbc:charge="0"/>
      <species id="sphng161_e" name="Sphingomyelin C16:1[e]" compartment="Extra_organism" substanceUnits="substance" hasOnlySubstanceUnits="false" boundaryCondition="false" constant="false" fbc:charge="0"/>
      <species id="sphng180_e" name="Sphingomyelin C18:0[e]" compartment="Extra_organism" substanceUnits="substance" hasOnlySubstanceUnits="false" boundaryCondition="false" constant="false" fbc:charge="0"/>
      <species id="sphng181_e" name="Sphingomyelin C18:1[e]" compartment="Extra_organism" substanceUnits="substance" hasOnlySubstanceUnits="false" boundaryCondition="false" constant="false" fbc:charge="0"/>
      <species id="sphng182_e" name="Sphingomyelin C18:2[e]" compartment="Extra_organism" substanceUnits="substance" hasOnlySubstanceUnits="false" boundaryCondition="false" constant="false" fbc:charge="0"/>
      <species id="sphng200_e" name="Sphingomyelin C20:0[e]" compartment="Extra_organism" substanceUnits="substance" hasOnlySubstanceUnits="false" boundaryCondition="false" constant="false" fbc:charge="0"/>
      <species id="sphng240_e" name="Sphingomyelin C20:4[e]" compartment="Extra_organism" substanceUnits="substance" hasOnlySubstanceUnits="false" boundaryCondition="false" constant="false" fbc:charge="0"/>
      <species id="clpn182_e" name="Cardiolipin (18:2/18:2/18:2/18:2)[e]" compartment="Extra_organism" substanceUnits="substance" hasOnlySubstanceUnits="false" boundaryCondition="false" constant="false" fbc:charge="-2"/>
      <species id="clpn183_e" name="Cardiolipin (n-C18:3)" compartment="Cytosol" substanceUnits="substance" hasOnlySubstanceUnits="false" boundaryCondition="false" constant="false" fbc:charge="-2"/>
      <species id="sphng160_c" name="Sphingomyelin C16:0" compartment="Cytosol" substanceUnits="substance" hasOnlySubstanceUnits="false" boundaryCondition="false" constant="false" fbc:charge="0"/>
      <species id="sphng161_c" name="Sphingomyelin C16:1" compartment="Cytosol" substanceUnits="substance" hasOnlySubstanceUnits="false" boundaryCondition="false" constant="false" fbc:charge="0"/>
      <species id="sphng180_c" name="Sphingomyelin C18:0" compartment="Cytosol" substanceUnits="substance" hasOnlySubstanceUnits="false" boundaryCondition="false" constant="false" fbc:charge="0"/>
      <species id="sphng181_c" name="Sphingomyelin C18:1" compartment="Cytosol" substanceUnits="substance" hasOnlySubstanceUnits="false" boundaryCondition="false" constant="false" fbc:charge="0"/>
      <species id="sphng182_c" name="Sphingomyelin C18:2" compartment="Cytosol" substanceUnits="substance" hasOnlySubstanceUnits="false" boundaryCondition="false" constant="false" fbc:charge="0"/>
      <species id="sphng200_c" name="Sphingomyelin C20:0" compartment="Cytosol" substanceUnits="substance" hasOnlySubstanceUnits="false" boundaryCondition="false" constant="false" fbc:charge="0"/>
      <species id="sphng240_c" name="Sphingomyelin C20:4" compartment="Cytosol" substanceUnits="substance" hasOnlySubstanceUnits="false" boundaryCondition="false" constant="false" fbc:charge="0"/>
      <species id="pppi_c" name="Inorganic triphosphate" compartment="Cytosol" substanceUnits="substance" hasOnlySubstanceUnits="false" boundaryCondition="false" constant="false" fbc:charge="-4"/>
      <species id="lipoamp_c" name="Lipoyl-AMP" compartment="Cytosol" substanceUnits="substance" hasOnlySubstanceUnits="false" boundaryCondition="false" constant="false" fbc:charge="-1"/>
      <species id="dutp_c" name="DUTP C9H11N2O14P3" compartment="Cytosol" substanceUnits="substance" hasOnlySubstanceUnits="false" boundaryCondition="false" constant="false" fbc:charge="-4"/>
      <species id="pap_e" name="Adenosine 3&apos;,5&apos;-bisphosphate[e]" compartment="Extra_organism" substanceUnits="substance" hasOnlySubstanceUnits="false" boundaryCondition="false" constant="false" fbc:charge="-4"/>
      <species id="dna5mtc_e" name="DNA 5-methylcytosine[e]" compartment="Extra_organism" substanceUnits="substance" hasOnlySubstanceUnits="false" boundaryCondition="false" constant="false" fbc:charge="-99"/>
      <species id="chsterol_e" name="Cholesterol[e]" compartment="Extra_organism" substanceUnits="substance" hasOnlySubstanceUnits="false" boundaryCondition="false" constant="false" fbc:charge="0"/>
    </listOfSpecies>
    <listOfParameters>
      <parameter sboTerm="SBO:0000625" id="fb_GAPDHi_greaterEqual" value="-1000" constant="true"/>
      <parameter sboTerm="SBO:0000625" id="fb_GAPDHi_lessEqual" value="1000" constant="true"/>
      <parameter sboTerm="SBO:0000625" id="fb_EX_thr__L_e_greaterEqual" value="-1000" constant="true"/>
      <parameter sboTerm="SBO:0000625" id="fb_EX_thr__L_e_lessEqual" value="1000" constant="true"/>
      <parameter sboTerm="SBO:0000625" id="fb_EX_leu__L_e_greaterEqual" value="-1000" constant="true"/>
      <parameter sboTerm="SBO:0000625" id="fb_EX_leu__L_e_lessEqual" value="1000" constant="true"/>
      <parameter sboTerm="SBO:0000625" id="fb_X5PL3E_greaterEqual" value="-1000" constant="true"/>
      <parameter sboTerm="SBO:0000625" id="fb_X5PL3E_lessEqual" value="1000" constant="true"/>
      <parameter sboTerm="SBO:0000625" id="fb_EX_arg__L_e_greaterEqual" value="-1000" constant="true"/>
      <parameter sboTerm="SBO:0000625" id="fb_EX_arg__L_e_lessEqual" value="1000" constant="true"/>
      <parameter sboTerm="SBO:0000625" id="fb_TRDR_greaterEqual" value="-1000" constant="true"/>
      <parameter sboTerm="SBO:0000625" id="fb_TRDR_lessEqual" value="1000" constant="true"/>
      <parameter sboTerm="SBO:0000625" id="fb_EX_cys__L_e_greaterEqual" value="-1000" constant="true"/>
      <parameter sboTerm="SBO:0000625" id="fb_EX_cys__L_e_lessEqual" value="1000" constant="true"/>
      <parameter sboTerm="SBO:0000625" id="fb_ADTP_greaterEqual" value="-1000" constant="true"/>
      <parameter sboTerm="SBO:0000625" id="fb_ADTP_lessEqual" value="1000" constant="true"/>
      <parameter sboTerm="SBO:0000625" id="fb_G3PO_greaterEqual" value="-0.1" constant="true"/>
      <parameter sboTerm="SBO:0000625" id="fb_G3PO_lessEqual" value="1000" constant="true"/>
      <parameter sboTerm="SBO:0000625" id="fb_DGK1_greaterEqual" value="-1000" constant="true"/>
      <parameter sboTerm="SBO:0000625" id="fb_DGK1_lessEqual" value="1000" constant="true"/>
      <parameter sboTerm="SBO:0000625" id="fb_GHMT2r_greaterEqual" value="-1000" constant="true"/>
      <parameter sboTerm="SBO:0000625" id="fb_GHMT2r_lessEqual" value="1000" constant="true"/>
      <parameter sboTerm="SBO:0000625" id="fb_PUNP1_greaterEqual" value="-1000" constant="true"/>
      <parameter sboTerm="SBO:0000625" id="fb_PUNP1_lessEqual" value="1000" constant="true"/>
      <parameter sboTerm="SBO:0000625" id="fb_PUNP2_greaterEqual" value="-1000" constant="true"/>
      <parameter sboTerm="SBO:0000625" id="fb_PUNP2_lessEqual" value="1000" constant="true"/>
      <parameter sboTerm="SBO:0000625" id="fb_TALA_greaterEqual" value="-1000" constant="true"/>
      <parameter sboTerm="SBO:0000625" id="fb_TALA_lessEqual" value="1000" constant="true"/>
      <parameter sboTerm="SBO:0000625" id="fb_ASCBPL_greaterEqual" value="-1000" constant="true"/>
      <parameter sboTerm="SBO:0000625" id="fb_ASCBPL_lessEqual" value="1000" constant="true"/>
      <parameter sboTerm="SBO:0000625" id="fb_EX_ade_e_greaterEqual" value="-1000" constant="true"/>
      <parameter sboTerm="SBO:0000625" id="fb_EX_ade_e_lessEqual" value="1000" constant="true"/>
      <parameter sboTerm="SBO:0000625" id="fb_PPM2_greaterEqual" value="-1000" constant="true"/>
      <parameter sboTerm="SBO:0000625" id="fb_PPM2_lessEqual" value="1000" constant="true"/>
      <parameter sboTerm="SBO:0000625" id="fb_ADEt2_greaterEqual" value="-1000" constant="true"/>
      <parameter sboTerm="SBO:0000625" id="fb_ADEt2_lessEqual" value="1000" constant="true"/>
      <parameter sboTerm="SBO:0000625" id="fb_ALCD19_greaterEqual" value="-1000" constant="true"/>
      <parameter sboTerm="SBO:0000625" id="fb_ALCD19_lessEqual" value="1000" constant="true"/>
      <parameter sboTerm="SBO:0000625" id="fb_3PGPTdgtp_greaterEqual" value="-1000" constant="true"/>
      <parameter sboTerm="SBO:0000625" id="fb_3PGPTdgtp_lessEqual" value="1000" constant="true"/>
      <parameter sboTerm="SBO:0000625" id="fb_FBA_greaterEqual" value="-1000" constant="true"/>
      <parameter sboTerm="SBO:0000625" id="fb_FBA_lessEqual" value="1000" constant="true"/>
      <parameter sboTerm="SBO:0000625" id="fb_ACALD_greaterEqual" value="-1000" constant="true"/>
      <parameter sboTerm="SBO:0000625" id="fb_ACALD_lessEqual" value="1000" constant="true"/>
      <parameter sboTerm="SBO:0000625" id="fb_EX_glu__L_e_greaterEqual" value="-1000" constant="true"/>
      <parameter sboTerm="SBO:0000625" id="fb_EX_glu__L_e_lessEqual" value="1000" constant="true"/>
      <parameter sboTerm="SBO:0000625" id="fb_GLYCt_greaterEqual" value="-1000" constant="true"/>
      <parameter sboTerm="SBO:0000625" id="fb_GLYCt_lessEqual" value="1000" constant="true"/>
      <parameter sboTerm="SBO:0000625" id="fb_GUAPRT_greaterEqual" value="-1000" constant="true"/>
      <parameter sboTerm="SBO:0000625" id="fb_GUAPRT_lessEqual" value="1000" constant="true"/>
      <parameter sboTerm="SBO:0000625" id="fb_DADNK_greaterEqual" value="-1000" constant="true"/>
      <parameter sboTerm="SBO:0000625" id="fb_DADNK_lessEqual" value="1000" constant="true"/>
      <parameter sboTerm="SBO:0000625" id="fb_DGNSKm_greaterEqual" value="-1000" constant="true"/>
      <parameter sboTerm="SBO:0000625" id="fb_DGNSKm_lessEqual" value="1000" constant="true"/>
      <parameter sboTerm="SBO:0000625" id="fb_CHLt2_greaterEqual" value="-1000" constant="true"/>
      <parameter sboTerm="SBO:0000625" id="fb_CHLt2_lessEqual" value="1000" constant="true"/>
      <parameter sboTerm="SBO:0000625" id="fb_EX_asp__L_e_greaterEqual" value="-1000" constant="true"/>
      <parameter sboTerm="SBO:0000625" id="fb_EX_asp__L_e_lessEqual" value="1000" constant="true"/>
      <parameter sboTerm="SBO:0000625" id="fb_ARGORNt7_greaterEqual" value="-1000" constant="true"/>
      <parameter sboTerm="SBO:0000625" id="fb_ARGORNt7_lessEqual" value="1000" constant="true"/>
      <parameter sboTerm="SBO:0000625" id="fb_M1PD_greaterEqual" value="-1000" constant="true"/>
      <parameter sboTerm="SBO:0000625" id="fb_M1PD_lessEqual" value="1000" constant="true"/>
      <parameter sboTerm="SBO:0000625" id="fb_MTHFC_1_greaterEqual" value="-1000" constant="true"/>
      <parameter sboTerm="SBO:0000625" id="fb_MTHFC_1_lessEqual" value="1000" constant="true"/>
      <parameter sboTerm="SBO:0000625" id="fb_PUNP4_greaterEqual" value="-1000" constant="true"/>
      <parameter sboTerm="SBO:0000625" id="fb_PUNP4_lessEqual" value="1000" constant="true"/>
      <parameter sboTerm="SBO:0000625" id="fb_EX_lys__L_e_greaterEqual" value="-1000" constant="true"/>
      <parameter sboTerm="SBO:0000625" id="fb_EX_lys__L_e_lessEqual" value="1000" constant="true"/>
      <parameter sboTerm="SBO:0000625" id="fb_CBPSam_1_greaterEqual" value="-1000" constant="true"/>
      <parameter sboTerm="SBO:0000625" id="fb_CBPSam_1_lessEqual" value="1000" constant="true"/>
      <parameter sboTerm="SBO:0000625" id="fb_PUNP3_greaterEqual" value="-1000" constant="true"/>
      <parameter sboTerm="SBO:0000625" id="fb_PUNP3_lessEqual" value="1000" constant="true"/>
      <parameter sboTerm="SBO:0000625" id="fb_FDH_greaterEqual" value="-1000" constant="true"/>
      <parameter sboTerm="SBO:0000625" id="fb_FDH_lessEqual" value="1000" constant="true"/>
      <parameter sboTerm="SBO:0000625" id="fb_ACKr_greaterEqual" value="-1000" constant="true"/>
      <parameter sboTerm="SBO:0000625" id="fb_ACKr_lessEqual" value="1000" constant="true"/>
      <parameter sboTerm="SBO:0000625" id="fb_EX_asn__L_e_greaterEqual" value="-1000" constant="true"/>
      <parameter sboTerm="SBO:0000625" id="fb_EX_asn__L_e_lessEqual" value="1000" constant="true"/>
      <parameter sboTerm="SBO:0000625" id="fb_NNATr_greaterEqual" value="-1000" constant="true"/>
      <parameter sboTerm="SBO:0000625" id="fb_NNATr_lessEqual" value="1000" constant="true"/>
      <parameter sboTerm="SBO:0000625" id="fb_S7P_GAT_greaterEqual" value="-1000" constant="true"/>
      <parameter sboTerm="SBO:0000625" id="fb_S7P_GAT_lessEqual" value="1000" constant="true"/>
      <parameter sboTerm="SBO:0000625" id="fb_PGM_1_greaterEqual" value="-1000" constant="true"/>
      <parameter sboTerm="SBO:0000625" id="fb_PGM_1_lessEqual" value="1000" constant="true"/>
      <parameter sboTerm="SBO:0000625" id="fb_TKT2_greaterEqual" value="-1000" constant="true"/>
      <parameter sboTerm="SBO:0000625" id="fb_TKT2_lessEqual" value="1000" constant="true"/>
      <parameter sboTerm="SBO:0000625" id="fb_EX_ala__L_e_greaterEqual" value="-1000" constant="true"/>
      <parameter sboTerm="SBO:0000625" id="fb_EX_ala__L_e_lessEqual" value="1000" constant="true"/>
      <parameter sboTerm="SBO:0000625" id="fb_EX_co2_e_greaterEqual" value="-1000" constant="true"/>
      <parameter sboTerm="SBO:0000625" id="fb_EX_co2_e_lessEqual" value="1000" constant="true"/>
      <parameter sboTerm="SBO:0000625" id="fb_EX_ile__L_e_greaterEqual" value="-1000" constant="true"/>
      <parameter sboTerm="SBO:0000625" id="fb_EX_ile__L_e_lessEqual" value="1000" constant="true"/>
      <parameter sboTerm="SBO:0000625" id="fb_DTMPK_greaterEqual" value="-1000" constant="true"/>
      <parameter sboTerm="SBO:0000625" id="fb_DTMPK_lessEqual" value="1000" constant="true"/>
      <parameter sboTerm="SBO:0000625" id="fb_TMDS_greaterEqual" value="-1000" constant="true"/>
      <parameter sboTerm="SBO:0000625" id="fb_TMDS_lessEqual" value="1000" constant="true"/>
      <parameter sboTerm="SBO:0000625" id="fb_EX_gly_e_greaterEqual" value="-1000" constant="true"/>
      <parameter sboTerm="SBO:0000625" id="fb_EX_gly_e_lessEqual" value="1000" constant="true"/>
      <parameter sboTerm="SBO:0000625" id="fb_CYTK2n_greaterEqual" value="-1000" constant="true"/>
      <parameter sboTerm="SBO:0000625" id="fb_CYTK2n_lessEqual" value="1000" constant="true"/>
      <parameter sboTerm="SBO:0000625" id="fb_ATPsyn_greaterEqual" value="-1000" constant="true"/>
      <parameter sboTerm="SBO:0000625" id="fb_ATPsyn_lessEqual" value="0" constant="true"/>
      <parameter sboTerm="SBO:0000625" id="fb_DHFOR_greaterEqual" value="-1000" constant="true"/>
      <parameter sboTerm="SBO:0000625" id="fb_DHFOR_lessEqual" value="1000" constant="true"/>
      <parameter sboTerm="SBO:0000625" id="fb_CYTDt2_greaterEqual" value="-1000" constant="true"/>
      <parameter sboTerm="SBO:0000625" id="fb_CYTDt2_lessEqual" value="1000" constant="true"/>
      <parameter sboTerm="SBO:0000625" id="fb_MTHFD_1_greaterEqual" value="-1000" constant="true"/>
      <parameter sboTerm="SBO:0000625" id="fb_MTHFD_1_lessEqual" value="1000" constant="true"/>
      <parameter sboTerm="SBO:0000625" id="fb_3PGPTdatp_greaterEqual" value="-1000" constant="true"/>
      <parameter sboTerm="SBO:0000625" id="fb_3PGPTdatp_lessEqual" value="1000" constant="true"/>
      <parameter sboTerm="SBO:0000625" id="fb_PPM_greaterEqual" value="-1000" constant="true"/>
      <parameter sboTerm="SBO:0000625" id="fb_PPM_lessEqual" value="1000" constant="true"/>
      <parameter sboTerm="SBO:0000625" id="fb_CO2t_greaterEqual" value="-1000" constant="true"/>
      <parameter sboTerm="SBO:0000625" id="fb_CO2t_lessEqual" value="1000" constant="true"/>
      <parameter sboTerm="SBO:0000625" id="fb_EX_trp__L_e_greaterEqual" value="-1000" constant="true"/>
      <parameter sboTerm="SBO:0000625" id="fb_EX_trp__L_e_lessEqual" value="1000" constant="true"/>
      <parameter sboTerm="SBO:0000625" id="fb_OCBT_greaterEqual" value="-1000" constant="true"/>
      <parameter sboTerm="SBO:0000625" id="fb_OCBT_lessEqual" value="1000" constant="true"/>
      <parameter sboTerm="SBO:0000625" id="fb_H2O2t_greaterEqual" value="-1000" constant="true"/>
      <parameter sboTerm="SBO:0000625" id="fb_H2O2t_lessEqual" value="1000" constant="true"/>
      <parameter sboTerm="SBO:0000625" id="fb_RBP4E_greaterEqual" value="-1000" constant="true"/>
      <parameter sboTerm="SBO:0000625" id="fb_RBP4E_lessEqual" value="1000" constant="true"/>
      <parameter sboTerm="SBO:0000625" id="fb_EX_met__L_e_greaterEqual" value="-1000" constant="true"/>
      <parameter sboTerm="SBO:0000625" id="fb_EX_met__L_e_lessEqual" value="1000" constant="true"/>
      <parameter sboTerm="SBO:0000625" id="fb_URIDK2r_greaterEqual" value="-1000" constant="true"/>
      <parameter sboTerm="SBO:0000625" id="fb_URIDK2r_lessEqual" value="1000" constant="true"/>
      <parameter sboTerm="SBO:0000625" id="fb_EX_h_e_greaterEqual" value="-1000" constant="true"/>
      <parameter sboTerm="SBO:0000625" id="fb_EX_h_e_lessEqual" value="1000" constant="true"/>
      <parameter sboTerm="SBO:0000625" id="fb_ADK1_greaterEqual" value="-1000" constant="true"/>
      <parameter sboTerm="SBO:0000625" id="fb_ADK1_lessEqual" value="1000" constant="true"/>
      <parameter sboTerm="SBO:0000625" id="fb_O2t_greaterEqual" value="-1000" constant="true"/>
      <parameter sboTerm="SBO:0000625" id="fb_O2t_lessEqual" value="1000" constant="true"/>
      <parameter sboTerm="SBO:0000625" id="fb_UDPG4E_greaterEqual" value="-1000" constant="true"/>
      <parameter sboTerm="SBO:0000625" id="fb_UDPG4E_lessEqual" value="1000" constant="true"/>
      <parameter sboTerm="SBO:0000625" id="fb_GPDDA1_greaterEqual" value="-1000" constant="true"/>
      <parameter sboTerm="SBO:0000625" id="fb_GPDDA1_lessEqual" value="1000" constant="true"/>
      <parameter sboTerm="SBO:0000625" id="fb_PGK_greaterEqual" value="-1000" constant="true"/>
      <parameter sboTerm="SBO:0000625" id="fb_PGK_lessEqual" value="0" constant="true"/>
      <parameter sboTerm="SBO:0000625" id="fb_DHFR2i_greaterEqual" value="-1000" constant="true"/>
      <parameter sboTerm="SBO:0000625" id="fb_DHFR2i_lessEqual" value="1000" constant="true"/>
      <parameter sboTerm="SBO:0000625" id="fb_MPAKI_greaterEqual" value="-1000" constant="true"/>
      <parameter sboTerm="SBO:0000625" id="fb_MPAKI_lessEqual" value="1000" constant="true"/>
      <parameter sboTerm="SBO:0000625" id="fb_CYTK1_greaterEqual" value="-1000" constant="true"/>
      <parameter sboTerm="SBO:0000625" id="fb_CYTK1_lessEqual" value="1000" constant="true"/>
      <parameter sboTerm="SBO:0000625" id="fb_DADK_greaterEqual" value="-1000" constant="true"/>
      <parameter sboTerm="SBO:0000625" id="fb_DADK_lessEqual" value="1000" constant="true"/>
      <parameter sboTerm="SBO:0000625" id="fb_PGCM_greaterEqual" value="-1000" constant="true"/>
      <parameter sboTerm="SBO:0000625" id="fb_PGCM_lessEqual" value="1000" constant="true"/>
      <parameter sboTerm="SBO:0000625" id="fb_TMDPP_greaterEqual" value="-1000" constant="true"/>
      <parameter sboTerm="SBO:0000625" id="fb_TMDPP_lessEqual" value="1000" constant="true"/>
      <parameter sboTerm="SBO:0000625" id="fb_3PGPTgtp_greaterEqual" value="-1000" constant="true"/>
      <parameter sboTerm="SBO:0000625" id="fb_3PGPTgtp_lessEqual" value="1000" constant="true"/>
      <parameter sboTerm="SBO:0000625" id="fb_DURIPP_greaterEqual" value="-1000" constant="true"/>
      <parameter sboTerm="SBO:0000625" id="fb_DURIPP_lessEqual" value="1000" constant="true"/>
      <parameter sboTerm="SBO:0000625" id="fb_EX_ser__L_e_greaterEqual" value="-1000" constant="true"/>
      <parameter sboTerm="SBO:0000625" id="fb_EX_ser__L_e_lessEqual" value="1000" constant="true"/>
      <parameter sboTerm="SBO:0000625" id="fb_PYNP2r_greaterEqual" value="-1000" constant="true"/>
      <parameter sboTerm="SBO:0000625" id="fb_PYNP2r_lessEqual" value="1000" constant="true"/>
      <parameter sboTerm="SBO:0000625" id="fb_LDH_L_greaterEqual" value="-1000" constant="true"/>
      <parameter sboTerm="SBO:0000625" id="fb_LDH_L_lessEqual" value="1000" constant="true"/>
      <parameter sboTerm="SBO:0000625" id="fb_EX_h2o_e_greaterEqual" value="-1000" constant="true"/>
      <parameter sboTerm="SBO:0000625" id="fb_EX_h2o_e_lessEqual" value="1000" constant="true"/>
      <parameter sboTerm="SBO:0000625" id="fb_H2Ot_greaterEqual" value="-1000" constant="true"/>
      <parameter sboTerm="SBO:0000625" id="fb_H2Ot_lessEqual" value="1000" constant="true"/>
      <parameter sboTerm="SBO:0000625" id="fb_EX_his__L_e_greaterEqual" value="-1000" constant="true"/>
      <parameter sboTerm="SBO:0000625" id="fb_EX_his__L_e_lessEqual" value="1000" constant="true"/>
      <parameter sboTerm="SBO:0000625" id="fb_EX_val__L_e_greaterEqual" value="-1000" constant="true"/>
      <parameter sboTerm="SBO:0000625" id="fb_EX_val__L_e_lessEqual" value="1000" constant="true"/>
      <parameter sboTerm="SBO:0000625" id="fb_EX_gln__L_e_greaterEqual" value="-1000" constant="true"/>
      <parameter sboTerm="SBO:0000625" id="fb_EX_gln__L_e_lessEqual" value="1000" constant="true"/>
      <parameter sboTerm="SBO:0000625" id="fb_NOX2_greaterEqual" value="0" constant="true"/>
      <parameter sboTerm="SBO:0000625" id="fb_NOX2_lessEqual" value="1000" constant="true"/>
      <parameter sboTerm="SBO:0000625" id="fb_UPPRT_greaterEqual" value="0" constant="true"/>
      <parameter sboTerm="SBO:0000625" id="fb_UPPRT_lessEqual" value="1000" constant="true"/>
      <parameter sboTerm="SBO:0000625" id="fb_PGIA_greaterEqual" value="-1000" constant="true"/>
      <parameter sboTerm="SBO:0000625" id="fb_PGIA_lessEqual" value="1000" constant="true"/>
      <parameter sboTerm="SBO:0000625" id="fb_EX_pi_e_greaterEqual" value="-1000" constant="true"/>
      <parameter sboTerm="SBO:0000625" id="fb_EX_pi_e_lessEqual" value="1000" constant="true"/>
      <parameter sboTerm="SBO:0000625" id="fb_NAMNPP_greaterEqual" value="-1000" constant="true"/>
      <parameter sboTerm="SBO:0000625" id="fb_NAMNPP_lessEqual" value="1000" constant="true"/>
      <parameter sboTerm="SBO:0000625" id="fb_EX_tyr__L_e_greaterEqual" value="-1000" constant="true"/>
      <parameter sboTerm="SBO:0000625" id="fb_EX_tyr__L_e_lessEqual" value="1000" constant="true"/>
      <parameter sboTerm="SBO:0000625" id="fb_EX_phe__L_e_greaterEqual" value="-1000" constant="true"/>
      <parameter sboTerm="SBO:0000625" id="fb_EX_phe__L_e_lessEqual" value="1000" constant="true"/>
      <parameter sboTerm="SBO:0000625" id="fb_PTAr_greaterEqual" value="-1000" constant="true"/>
      <parameter sboTerm="SBO:0000625" id="fb_PTAr_lessEqual" value="1000" constant="true"/>
      <parameter sboTerm="SBO:0000625" id="fb_EX_nh3_e_greaterEqual" value="-1000" constant="true"/>
      <parameter sboTerm="SBO:0000625" id="fb_EX_nh3_e_lessEqual" value="1000" constant="true"/>
      <parameter sboTerm="SBO:0000625" id="fb_GALUi_greaterEqual" value="-1000" constant="true"/>
      <parameter sboTerm="SBO:0000625" id="fb_GALUi_lessEqual" value="1000" constant="true"/>
      <parameter sboTerm="SBO:0000625" id="fb_PDHcr_greaterEqual" value="-1000" constant="true"/>
      <parameter sboTerm="SBO:0000625" id="fb_PDHcr_lessEqual" value="1000" constant="true"/>
      <parameter sboTerm="SBO:0000625" id="fb_UMPK_greaterEqual" value="-1000" constant="true"/>
      <parameter sboTerm="SBO:0000625" id="fb_UMPK_lessEqual" value="1000" constant="true"/>
      <parameter sboTerm="SBO:0000625" id="fb_RPI_greaterEqual" value="-1000" constant="true"/>
      <parameter sboTerm="SBO:0000625" id="fb_RPI_lessEqual" value="1000" constant="true"/>
      <parameter sboTerm="SBO:0000625" id="fb_ENO_greaterEqual" value="-1000" constant="true"/>
      <parameter sboTerm="SBO:0000625" id="fb_ENO_lessEqual" value="1000" constant="true"/>
      <parameter sboTerm="SBO:0000625" id="fb_URAt2_greaterEqual" value="-1000" constant="true"/>
      <parameter sboTerm="SBO:0000625" id="fb_URAt2_lessEqual" value="1000" constant="true"/>
      <parameter sboTerm="SBO:0000625" id="fb_TPI_greaterEqual" value="-1000" constant="true"/>
      <parameter sboTerm="SBO:0000625" id="fb_TPI_lessEqual" value="1000" constant="true"/>
      <parameter sboTerm="SBO:0000625" id="fb_RPE_greaterEqual" value="-1000" constant="true"/>
      <parameter sboTerm="SBO:0000625" id="fb_RPE_lessEqual" value="1000" constant="true"/>
      <parameter sboTerm="SBO:0000625" id="fb_EX_biomass_e_greaterEqual" value="-1000" constant="true"/>
      <parameter sboTerm="SBO:0000625" id="fb_EX_biomass_e_lessEqual" value="1000" constant="true"/>
      <parameter sboTerm="SBO:0000625" id="fb_EX_pro__L_e_greaterEqual" value="-1000" constant="true"/>
      <parameter sboTerm="SBO:0000625" id="fb_EX_pro__L_e_lessEqual" value="1000" constant="true"/>
      <parameter sboTerm="SBO:0000625" id="fb_PDHe2r_greaterEqual" value="-1000" constant="true"/>
      <parameter sboTerm="SBO:0000625" id="fb_PDHe2r_lessEqual" value="1000" constant="true"/>
      <parameter sboTerm="SBO:0000625" id="fb_EX_chol_e_greaterEqual" value="-1000" constant="true"/>
      <parameter sboTerm="SBO:0000625" id="fb_EX_chol_e_lessEqual" value="1000" constant="true"/>
      <parameter sboTerm="SBO:0000625" id="fb_EX_chsterol_e_greaterEqual" value="-1000" constant="true"/>
      <parameter sboTerm="SBO:0000625" id="fb_EX_chsterol_e_lessEqual" value="1000" constant="true"/>
      <parameter sboTerm="SBO:0000625" id="fb_GK1_greaterEqual" value="-1000" constant="true"/>
      <parameter sboTerm="SBO:0000625" id="fb_GK1_lessEqual" value="1000" constant="true"/>
      <parameter sboTerm="SBO:0000625" id="fb_NH3te_greaterEqual" value="-1000" constant="true"/>
      <parameter sboTerm="SBO:0000625" id="fb_NH3te_lessEqual" value="1000" constant="true"/>
      <parameter sboTerm="SBO:0000625" id="fb_CYSabc_greaterEqual" value="0" constant="true"/>
      <parameter sboTerm="SBO:0000625" id="fb_CYSabc_lessEqual" value="1000" constant="true"/>
      <parameter sboTerm="SBO:0000625" id="fb_AHCi_greaterEqual" value="0" constant="true"/>
      <parameter sboTerm="SBO:0000625" id="fb_AHCi_lessEqual" value="1000" constant="true"/>
      <parameter sboTerm="SBO:0000625" id="fb_HISt2r_greaterEqual" value="0" constant="true"/>
      <parameter sboTerm="SBO:0000625" id="fb_HISt2r_lessEqual" value="1000" constant="true"/>
      <parameter sboTerm="SBO:0000625" id="fb_GLYK_greaterEqual" value="0" constant="true"/>
      <parameter sboTerm="SBO:0000625" id="fb_GLYK_lessEqual" value="1000" constant="true"/>
      <parameter sboTerm="SBO:0000625" id="fb_EX_pydx_e_greaterEqual" value="0" constant="true"/>
      <parameter sboTerm="SBO:0000625" id="fb_EX_pydx_e_lessEqual" value="1000" constant="true"/>
      <parameter sboTerm="SBO:0000625" id="fb_FOLABCCte_greaterEqual" value="0" constant="true"/>
      <parameter sboTerm="SBO:0000625" id="fb_FOLABCCte_lessEqual" value="1000" constant="true"/>
      <parameter sboTerm="SBO:0000625" id="fb_PYK3_greaterEqual" value="0" constant="true"/>
      <parameter sboTerm="SBO:0000625" id="fb_PYK3_lessEqual" value="1000" constant="true"/>
      <parameter sboTerm="SBO:0000625" id="fb_ILEt2r_greaterEqual" value="0" constant="true"/>
      <parameter sboTerm="SBO:0000625" id="fb_ILEt2r_lessEqual" value="1000" constant="true"/>
      <parameter sboTerm="SBO:0000625" id="fb_ASPt2r_greaterEqual" value="0" constant="true"/>
      <parameter sboTerm="SBO:0000625" id="fb_ASPt2r_lessEqual" value="1000" constant="true"/>
      <parameter sboTerm="SBO:0000625" id="fb_ASNTRS_greaterEqual" value="0" constant="true"/>
      <parameter sboTerm="SBO:0000625" id="fb_ASNTRS_lessEqual" value="1000" constant="true"/>
      <parameter sboTerm="SBO:0000625" id="fb_apoACPs_greaterEqual" value="0" constant="true"/>
      <parameter sboTerm="SBO:0000625" id="fb_apoACPs_lessEqual" value="1000" constant="true"/>
      <parameter sboTerm="SBO:0000625" id="fb_PHEt2r_greaterEqual" value="0" constant="true"/>
      <parameter sboTerm="SBO:0000625" id="fb_PHEt2r_lessEqual" value="1000" constant="true"/>
      <parameter sboTerm="SBO:0000625" id="fb_LEUTRS_greaterEqual" value="0" constant="true"/>
      <parameter sboTerm="SBO:0000625" id="fb_LEUTRS_lessEqual" value="1000" constant="true"/>
      <parameter sboTerm="SBO:0000625" id="fb_EX_cytd_e_greaterEqual" value="0" constant="true"/>
      <parameter sboTerm="SBO:0000625" id="fb_EX_cytd_e_lessEqual" value="1000" constant="true"/>
      <parameter sboTerm="SBO:0000625" id="fb_SERabc_greaterEqual" value="0" constant="true"/>
      <parameter sboTerm="SBO:0000625" id="fb_SERabc_lessEqual" value="1000" constant="true"/>
      <parameter sboTerm="SBO:0000625" id="fb_ASPabc_greaterEqual" value="0" constant="true"/>
      <parameter sboTerm="SBO:0000625" id="fb_ASPabc_lessEqual" value="1000" constant="true"/>
      <parameter sboTerm="SBO:0000625" id="fb_EX_ascb__L_e_equal" value="0" constant="true"/>
      <parameter sboTerm="SBO:0000625" id="fb_PYK_greaterEqual" value="0" constant="true"/>
      <parameter sboTerm="SBO:0000625" id="fb_PYK_lessEqual" value="1000" constant="true"/>
      <parameter sboTerm="SBO:0000625" id="fb_EX_pap_e_greaterEqual" value="0" constant="true"/>
      <parameter sboTerm="SBO:0000625" id="fb_EX_pap_e_lessEqual" value="1000" constant="true"/>
      <parameter sboTerm="SBO:0000625" id="fb_PAPt2r_greaterEqual" value="0" constant="true"/>
      <parameter sboTerm="SBO:0000625" id="fb_PAPt2r_lessEqual" value="1000" constant="true"/>
      <parameter sboTerm="SBO:0000625" id="fb_PFOLD_dnak_greaterEqual" value="0" constant="true"/>
      <parameter sboTerm="SBO:0000625" id="fb_PFOLD_dnak_lessEqual" value="1000" constant="true"/>
      <parameter sboTerm="SBO:0000625" id="fb_FRUK_greaterEqual" value="0" constant="true"/>
      <parameter sboTerm="SBO:0000625" id="fb_FRUK_lessEqual" value="1000" constant="true"/>
      <parameter sboTerm="SBO:0000625" id="fb_RNDR4_greaterEqual" value="0" constant="true"/>
      <parameter sboTerm="SBO:0000625" id="fb_RNDR4_lessEqual" value="1000" constant="true"/>
      <parameter sboTerm="SBO:0000625" id="fb_PTPATi_greaterEqual" value="0" constant="true"/>
      <parameter sboTerm="SBO:0000625" id="fb_PTPATi_lessEqual" value="1000" constant="true"/>
      <parameter sboTerm="SBO:0000625" id="fb_PYK4_greaterEqual" value="0" constant="true"/>
      <parameter sboTerm="SBO:0000625" id="fb_PYK4_lessEqual" value="1000" constant="true"/>
      <parameter sboTerm="SBO:0000625" id="fb_PYDXK_greaterEqual" value="0" constant="true"/>
      <parameter sboTerm="SBO:0000625" id="fb_PYDXK_lessEqual" value="1000" constant="true"/>
      <parameter sboTerm="SBO:0000625" id="fb_RNDR1_greaterEqual" value="0" constant="true"/>
      <parameter sboTerm="SBO:0000625" id="fb_RNDR1_lessEqual" value="1000" constant="true"/>
      <parameter sboTerm="SBO:0000625" id="fb_PIt_greaterEqual" value="0" constant="true"/>
      <parameter sboTerm="SBO:0000625" id="fb_PIt_lessEqual" value="1000" constant="true"/>
      <parameter sboTerm="SBO:0000625" id="fb_LPMA_ADH_greaterEqual" value="0" constant="true"/>
      <parameter sboTerm="SBO:0000625" id="fb_LPMA_ADH_lessEqual" value="1000" constant="true"/>
      <parameter sboTerm="SBO:0000625" id="fb_PDEGR_greaterEqual" value="0.0003489" constant="true"/>
      <parameter sboTerm="SBO:0000625" id="fb_PDEGR_lessEqual" value="1000" constant="true"/>
      <parameter sboTerm="SBO:0000625" id="fb_PROt2r_greaterEqual" value="0" constant="true"/>
      <parameter sboTerm="SBO:0000625" id="fb_PROt2r_lessEqual" value="1000" constant="true"/>
      <parameter sboTerm="SBO:0000625" id="fb_EX_gua_e_greaterEqual" value="0" constant="true"/>
      <parameter sboTerm="SBO:0000625" id="fb_EX_gua_e_lessEqual" value="1000" constant="true"/>
      <parameter sboTerm="SBO:0000625" id="fb_LYSabc_greaterEqual" value="0" constant="true"/>
      <parameter sboTerm="SBO:0000625" id="fb_LYSabc_lessEqual" value="1000" constant="true"/>
      <parameter sboTerm="SBO:0000625" id="fb_GLUt2r_greaterEqual" value="0" constant="true"/>
      <parameter sboTerm="SBO:0000625" id="fb_GLUt2r_lessEqual" value="1000" constant="true"/>
      <parameter sboTerm="SBO:0000625" id="fb_ASNt2r_greaterEqual" value="0" constant="true"/>
      <parameter sboTerm="SBO:0000625" id="fb_ASNt2r_lessEqual" value="1000" constant="true"/>
      <parameter sboTerm="SBO:0000625" id="fb_EX_rib__D_e_greaterEqual" value="0" constant="true"/>
      <parameter sboTerm="SBO:0000625" id="fb_EX_rib__D_e_lessEqual" value="0.127709" constant="true"/>
      <parameter sboTerm="SBO:0000625" id="fb_LYSTRS_greaterEqual" value="0" constant="true"/>
      <parameter sboTerm="SBO:0000625" id="fb_LYSTRS_lessEqual" value="1000" constant="true"/>
      <parameter sboTerm="SBO:0000625" id="fb_EX_fol_e_greaterEqual" value="0" constant="true"/>
      <parameter sboTerm="SBO:0000625" id="fb_EX_fol_e_lessEqual" value="1000" constant="true"/>
      <parameter sboTerm="SBO:0000625" id="fb_MANpts_greaterEqual" value="0" constant="true"/>
      <parameter sboTerm="SBO:0000625" id="fb_MANpts_lessEqual" value="1000" constant="true"/>
      <parameter sboTerm="SBO:0000625" id="fb_BPNT_greaterEqual" value="0" constant="true"/>
      <parameter sboTerm="SBO:0000625" id="fb_BPNT_lessEqual" value="1000" constant="true"/>
      <parameter sboTerm="SBO:0000625" id="fb_FMNAT_greaterEqual" value="0" constant="true"/>
      <parameter sboTerm="SBO:0000625" id="fb_FMNAT_lessEqual" value="1000" constant="true"/>
      <parameter sboTerm="SBO:0000625" id="fb_TYRTRS_greaterEqual" value="0" constant="true"/>
      <parameter sboTerm="SBO:0000625" id="fb_TYRTRS_lessEqual" value="1000" constant="true"/>
      <parameter sboTerm="SBO:0000625" id="fb_EX_thm_e_greaterEqual" value="0" constant="true"/>
      <parameter sboTerm="SBO:0000625" id="fb_EX_thm_e_lessEqual" value="1000" constant="true"/>
      <parameter sboTerm="SBO:0000625" id="fb_DCYTt2_greaterEqual" value="0" constant="true"/>
      <parameter sboTerm="SBO:0000625" id="fb_DCYTt2_lessEqual" value="1000" constant="true"/>
      <parameter sboTerm="SBO:0000625" id="fb_GLYt2r_greaterEqual" value="0" constant="true"/>
      <parameter sboTerm="SBO:0000625" id="fb_GLYt2r_lessEqual" value="1000" constant="true"/>
      <parameter sboTerm="SBO:0000625" id="fb_HISabc_greaterEqual" value="0" constant="true"/>
      <parameter sboTerm="SBO:0000625" id="fb_HISabc_lessEqual" value="1000" constant="true"/>
      <parameter sboTerm="SBO:0000625" id="fb_ILETRS_greaterEqual" value="0" constant="true"/>
      <parameter sboTerm="SBO:0000625" id="fb_ILETRS_lessEqual" value="1000" constant="true"/>
      <parameter sboTerm="SBO:0000625" id="fb_ASCBpts_greaterEqual" value="0" constant="true"/>
      <parameter sboTerm="SBO:0000625" id="fb_ASCBpts_lessEqual" value="1000" constant="true"/>
      <parameter sboTerm="SBO:0000625" id="fb_FRUpts_greaterEqual" value="0" constant="true"/>
      <parameter sboTerm="SBO:0000625" id="fb_FRUpts_lessEqual" value="1000" constant="true"/>
      <parameter sboTerm="SBO:0000625" id="fb_DNAMTn2r_greaterEqual" value="0" constant="true"/>
      <parameter sboTerm="SBO:0000625" id="fb_DNAMTn2r_lessEqual" value="1000" constant="true"/>
      <parameter sboTerm="SBO:0000625" id="fb_ALKP_greaterEqual" value="0.01" constant="true"/>
      <parameter sboTerm="SBO:0000625" id="fb_ALKP_lessEqual" value="1000" constant="true"/>
      <parameter sboTerm="SBO:0000625" id="fb_ACPpds_greaterEqual" value="0" constant="true"/>
      <parameter sboTerm="SBO:0000625" id="fb_ACPpds_lessEqual" value="1000" constant="true"/>
      <parameter sboTerm="SBO:0000625" id="fb_RNASYN_greaterEqual" value="0" constant="true"/>
      <parameter sboTerm="SBO:0000625" id="fb_RNASYN_lessEqual" value="1000" constant="true"/>
      <parameter sboTerm="SBO:0000625" id="fb_THRabc_greaterEqual" value="0" constant="true"/>
      <parameter sboTerm="SBO:0000625" id="fb_THRabc_lessEqual" value="1000" constant="true"/>
      <parameter sboTerm="SBO:0000625" id="fb_TYRabc_greaterEqual" value="0" constant="true"/>
      <parameter sboTerm="SBO:0000625" id="fb_TYRabc_lessEqual" value="1000" constant="true"/>
      <parameter sboTerm="SBO:0000625" id="fb_CHOLK_greaterEqual" value="0" constant="true"/>
      <parameter sboTerm="SBO:0000625" id="fb_CHOLK_lessEqual" value="1000" constant="true"/>
      <parameter sboTerm="SBO:0000625" id="fb_GLYTRS_greaterEqual" value="0" constant="true"/>
      <parameter sboTerm="SBO:0000625" id="fb_GLYTRS_lessEqual" value="1000" constant="true"/>
      <parameter sboTerm="SBO:0000625" id="fb_VALTRS_greaterEqual" value="0" constant="true"/>
      <parameter sboTerm="SBO:0000625" id="fb_VALTRS_lessEqual" value="1000" constant="true"/>
      <parameter sboTerm="SBO:0000625" id="fb_LACLt_greaterEqual" value="0" constant="true"/>
      <parameter sboTerm="SBO:0000625" id="fb_LACLt_lessEqual" value="1000" constant="true"/>
      <parameter sboTerm="SBO:0000625" id="fb_TRPabc_greaterEqual" value="0" constant="true"/>
      <parameter sboTerm="SBO:0000625" id="fb_TRPabc_lessEqual" value="1000" constant="true"/>
      <parameter sboTerm="SBO:0000625" id="fb_ALATRS_greaterEqual" value="0" constant="true"/>
      <parameter sboTerm="SBO:0000625" id="fb_ALATRS_lessEqual" value="1000" constant="true"/>
      <parameter sboTerm="SBO:0000625" id="fb_TRPt2r_greaterEqual" value="0" constant="true"/>
      <parameter sboTerm="SBO:0000625" id="fb_TRPt2r_lessEqual" value="1000" constant="true"/>
      <parameter sboTerm="SBO:0000625" id="fb_DCK1_greaterEqual" value="0" constant="true"/>
      <parameter sboTerm="SBO:0000625" id="fb_DCK1_lessEqual" value="1000" constant="true"/>
      <parameter sboTerm="SBO:0000625" id="fb_HCYSte_greaterEqual" value="0" constant="true"/>
      <parameter sboTerm="SBO:0000625" id="fb_HCYSte_lessEqual" value="1000" constant="true"/>
      <parameter sboTerm="SBO:0000625" id="fb_EX_glc__D_e_greaterEqual" value="-5.10836" constant="true"/>
      <parameter sboTerm="SBO:0000625" id="fb_EX_glc__D_e_lessEqual" value="0" constant="true"/>
      <parameter sboTerm="SBO:0000625" id="fb_GLNTRAT_greaterEqual" value="0" constant="true"/>
      <parameter sboTerm="SBO:0000625" id="fb_GLNTRAT_lessEqual" value="1000" constant="true"/>
      <parameter sboTerm="SBO:0000625" id="fb_METTRS_greaterEqual" value="0" constant="true"/>
      <parameter sboTerm="SBO:0000625" id="fb_METTRS_lessEqual" value="1000" constant="true"/>
      <parameter sboTerm="SBO:0000625" id="fb_GLUTRS_greaterEqual" value="0" constant="true"/>
      <parameter sboTerm="SBO:0000625" id="fb_GLUTRS_lessEqual" value="1000" constant="true"/>
      <parameter sboTerm="SBO:0000625" id="fb_ATPM_greaterEqual" value="13.1031" constant="true"/>
      <parameter sboTerm="SBO:0000625" id="fb_ATPM_lessEqual" value="1000" constant="true"/>
      <parameter sboTerm="SBO:0000625" id="fb_ATPR5P_greaterEqual" value="0" constant="true"/>
      <parameter sboTerm="SBO:0000625" id="fb_ATPR5P_lessEqual" value="1000" constant="true"/>
      <parameter sboTerm="SBO:0000625" id="fb_LEUabc_greaterEqual" value="0" constant="true"/>
      <parameter sboTerm="SBO:0000625" id="fb_LEUabc_lessEqual" value="1000" constant="true"/>
      <parameter sboTerm="SBO:0000625" id="fb_ASNabc_greaterEqual" value="0" constant="true"/>
      <parameter sboTerm="SBO:0000625" id="fb_ASNabc_lessEqual" value="1000" constant="true"/>
      <parameter sboTerm="SBO:0000625" id="fb_PIabc_greaterEqual" value="0" constant="true"/>
      <parameter sboTerm="SBO:0000625" id="fb_PIabc_lessEqual" value="1000" constant="true"/>
      <parameter sboTerm="SBO:0000625" id="fb_FTHFLi_greaterEqual" value="0" constant="true"/>
      <parameter sboTerm="SBO:0000625" id="fb_FTHFLi_lessEqual" value="1000" constant="true"/>
      <parameter sboTerm="SBO:0000625" id="fb_ALAt2r_greaterEqual" value="0" constant="true"/>
      <parameter sboTerm="SBO:0000625" id="fb_ALAt2r_lessEqual" value="1000" constant="true"/>
      <parameter sboTerm="SBO:0000625" id="fb_PFOLD_groel_greaterEqual" value="0" constant="true"/>
      <parameter sboTerm="SBO:0000625" id="fb_PFOLD_groel_lessEqual" value="1000" constant="true"/>
      <parameter sboTerm="SBO:0000625" id="fb_GLNabc_greaterEqual" value="0" constant="true"/>
      <parameter sboTerm="SBO:0000625" id="fb_GLNabc_lessEqual" value="1000" constant="true"/>
      <parameter sboTerm="SBO:0000625" id="fb_GLNt2r_greaterEqual" value="0" constant="true"/>
      <parameter sboTerm="SBO:0000625" id="fb_GLNt2r_lessEqual" value="1000" constant="true"/>
      <parameter sboTerm="SBO:0000625" id="fb_EX_ura_e_greaterEqual" value="0" constant="true"/>
      <parameter sboTerm="SBO:0000625" id="fb_EX_ura_e_lessEqual" value="1000" constant="true"/>
      <parameter sboTerm="SBO:0000625" id="fb_MTHFC_5_greaterEqual" value="0.01" constant="true"/>
      <parameter sboTerm="SBO:0000625" id="fb_MTHFC_5_lessEqual" value="1000" constant="true"/>
      <parameter sboTerm="SBO:0000625" id="fb_EX_o2_e_greaterEqual" value="0" constant="true"/>
      <parameter sboTerm="SBO:0000625" id="fb_EX_o2_e_lessEqual" value="1000" constant="true"/>
      <parameter sboTerm="SBO:0000625" id="fb_PYK4bis_greaterEqual" value="0" constant="true"/>
      <parameter sboTerm="SBO:0000625" id="fb_PYK4bis_lessEqual" value="1000" constant="true"/>
      <parameter sboTerm="SBO:0000625" id="fb_APNPT_greaterEqual" value="0" constant="true"/>
      <parameter sboTerm="SBO:0000625" id="fb_APNPT_lessEqual" value="1000" constant="true"/>
      <parameter sboTerm="SBO:0000625" id="fb_DNNH3L_greaterEqual" value="0" constant="true"/>
      <parameter sboTerm="SBO:0000625" id="fb_DNNH3L_lessEqual" value="1000" constant="true"/>
      <parameter sboTerm="SBO:0000625" id="fb_PHETRS_greaterEqual" value="0" constant="true"/>
      <parameter sboTerm="SBO:0000625" id="fb_PHETRS_lessEqual" value="1000" constant="true"/>
      <parameter sboTerm="SBO:0000625" id="fb_AGPOP_greaterEqual" value="0" constant="true"/>
      <parameter sboTerm="SBO:0000625" id="fb_AGPOP_lessEqual" value="1000" constant="true"/>
      <parameter sboTerm="SBO:0000625" id="fb_EX_nadp_e_greaterEqual" value="0" constant="true"/>
      <parameter sboTerm="SBO:0000625" id="fb_EX_nadp_e_lessEqual" value="1000" constant="true"/>
      <parameter sboTerm="SBO:0000625" id="fb_CYTD_greaterEqual" value="0" constant="true"/>
      <parameter sboTerm="SBO:0000625" id="fb_CYTD_lessEqual" value="1000" constant="true"/>
      <parameter sboTerm="SBO:0000625" id="fb_RIBFLVt3_greaterEqual" value="0" constant="true"/>
      <parameter sboTerm="SBO:0000625" id="fb_RIBFLVt3_lessEqual" value="1000" constant="true"/>
      <parameter sboTerm="SBO:0000625" id="fb_CYSt2r_greaterEqual" value="0" constant="true"/>
      <parameter sboTerm="SBO:0000625" id="fb_CYSt2r_lessEqual" value="1000" constant="true"/>
      <parameter sboTerm="SBO:0000625" id="fb_RNDR2_greaterEqual" value="0" constant="true"/>
      <parameter sboTerm="SBO:0000625" id="fb_RNDR2_lessEqual" value="1000" constant="true"/>
      <parameter sboTerm="SBO:0000625" id="fb_PTTHt_greaterEqual" value="0" constant="true"/>
      <parameter sboTerm="SBO:0000625" id="fb_PTTHt_lessEqual" value="1000" constant="true"/>
      <parameter sboTerm="SBO:0000625" id="fb_MNLpts_greaterEqual" value="0" constant="true"/>
      <parameter sboTerm="SBO:0000625" id="fb_MNLpts_lessEqual" value="1000" constant="true"/>
      <parameter sboTerm="SBO:0000625" id="fb_SERt2r_greaterEqual" value="0" constant="true"/>
      <parameter sboTerm="SBO:0000625" id="fb_SERt2r_lessEqual" value="1000" constant="true"/>
      <parameter sboTerm="SBO:0000625" id="fb_EX_ribflv_e_greaterEqual" value="0" constant="true"/>
      <parameter sboTerm="SBO:0000625" id="fb_EX_ribflv_e_lessEqual" value="1000" constant="true"/>
      <parameter sboTerm="SBO:0000625" id="fb_METAT_greaterEqual" value="0" constant="true"/>
      <parameter sboTerm="SBO:0000625" id="fb_METAT_lessEqual" value="1000" constant="true"/>
      <parameter sboTerm="SBO:0000625" id="fb_NACt_greaterEqual" value="0" constant="true"/>
      <parameter sboTerm="SBO:0000625" id="fb_NACt_lessEqual" value="1000" constant="true"/>
      <parameter sboTerm="SBO:0000625" id="fb_EX_glyc_e_greaterEqual" value="-0.127709" constant="true"/>
      <parameter sboTerm="SBO:0000625" id="fb_EX_glyc_e_lessEqual" value="0" constant="true"/>
      <parameter sboTerm="SBO:0000625" id="fb_EX_hcys__L_e_greaterEqual" value="0" constant="true"/>
      <parameter sboTerm="SBO:0000625" id="fb_EX_hcys__L_e_lessEqual" value="1000" constant="true"/>
      <parameter sboTerm="SBO:0000625" id="fb_NADK_greaterEqual" value="0" constant="true"/>
      <parameter sboTerm="SBO:0000625" id="fb_NADK_lessEqual" value="1000" constant="true"/>
      <parameter sboTerm="SBO:0000625" id="fb_PYK2_greaterEqual" value="0" constant="true"/>
      <parameter sboTerm="SBO:0000625" id="fb_PYK2_lessEqual" value="1000" constant="true"/>
      <parameter sboTerm="SBO:0000625" id="fb_BMt_greaterEqual" value="0" constant="true"/>
      <parameter sboTerm="SBO:0000625" id="fb_BMt_lessEqual" value="1000" constant="true"/>
      <parameter sboTerm="SBO:0000625" id="fb_RBK_greaterEqual" value="0" constant="true"/>
      <parameter sboTerm="SBO:0000625" id="fb_RBK_lessEqual" value="1000" constant="true"/>
      <parameter sboTerm="SBO:0000625" id="fb_EX_ptth_e_greaterEqual" value="0" constant="true"/>
      <parameter sboTerm="SBO:0000625" id="fb_EX_ptth_e_lessEqual" value="1000" constant="true"/>
      <parameter sboTerm="SBO:0000625" id="fb_EX_mnl_e_equal" value="0" constant="true"/>
      <parameter sboTerm="SBO:0000625" id="fb_PHEabc_greaterEqual" value="0" constant="true"/>
      <parameter sboTerm="SBO:0000625" id="fb_PHEabc_lessEqual" value="1000" constant="true"/>
      <parameter sboTerm="SBO:0000625" id="fb_ALAabc_greaterEqual" value="0" constant="true"/>
      <parameter sboTerm="SBO:0000625" id="fb_ALAabc_lessEqual" value="1000" constant="true"/>
      <parameter sboTerm="SBO:0000625" id="fb_GLUTRS_Gln_greaterEqual" value="0" constant="true"/>
      <parameter sboTerm="SBO:0000625" id="fb_GLUTRS_Gln_lessEqual" value="1000" constant="true"/>
      <parameter sboTerm="SBO:0000625" id="fb_ILEabc_greaterEqual" value="0" constant="true"/>
      <parameter sboTerm="SBO:0000625" id="fb_ILEabc_lessEqual" value="1000" constant="true"/>
      <parameter sboTerm="SBO:0000625" id="fb_METabc_greaterEqual" value="0" constant="true"/>
      <parameter sboTerm="SBO:0000625" id="fb_METabc_lessEqual" value="1000" constant="true"/>
      <parameter sboTerm="SBO:0000625" id="fb_TMPK_greaterEqual" value="0" constant="true"/>
      <parameter sboTerm="SBO:0000625" id="fb_TMPK_lessEqual" value="1000" constant="true"/>
      <parameter sboTerm="SBO:0000625" id="fb_EX_thym_e_greaterEqual" value="0" constant="true"/>
      <parameter sboTerm="SBO:0000625" id="fb_EX_thym_e_lessEqual" value="1000" constant="true"/>
      <parameter sboTerm="SBO:0000625" id="fb_URIK1_greaterEqual" value="0" constant="true"/>
      <parameter sboTerm="SBO:0000625" id="fb_URIK1_lessEqual" value="1000" constant="true"/>
      <parameter sboTerm="SBO:0000625" id="fb_RNase_greaterEqual" value="0.007741" constant="true"/>
      <parameter sboTerm="SBO:0000625" id="fb_RNase_lessEqual" value="1000" constant="true"/>
      <parameter sboTerm="SBO:0000625" id="fb_SERTRS_greaterEqual" value="0" constant="true"/>
      <parameter sboTerm="SBO:0000625" id="fb_SERTRS_lessEqual" value="1000" constant="true"/>
      <parameter sboTerm="SBO:0000625" id="fb_NTD5_greaterEqual" value="0" constant="true"/>
      <parameter sboTerm="SBO:0000625" id="fb_NTD5_lessEqual" value="1000" constant="true"/>
      <parameter sboTerm="SBO:0000625" id="fb_EX_glyc3p_e_greaterEqual" value="-0.127709" constant="true"/>
      <parameter sboTerm="SBO:0000625" id="fb_EX_glyc3p_e_lessEqual" value="0" constant="true"/>
      <parameter sboTerm="SBO:0000625" id="fb_EX_man_e_equal" value="0" constant="true"/>
      <parameter sboTerm="SBO:0000625" id="fb_PSYN_greaterEqual" value="0" constant="true"/>
      <parameter sboTerm="SBO:0000625" id="fb_PSYN_lessEqual" value="1000" constant="true"/>
      <parameter sboTerm="SBO:0000625" id="fb_TMK_greaterEqual" value="0" constant="true"/>
      <parameter sboTerm="SBO:0000625" id="fb_TMK_lessEqual" value="1000" constant="true"/>
      <parameter sboTerm="SBO:0000625" id="fb_GLUabc_greaterEqual" value="0" constant="true"/>
      <parameter sboTerm="SBO:0000625" id="fb_GLUabc_lessEqual" value="1000" constant="true"/>
      <parameter sboTerm="SBO:0000625" id="fb_DRPA_greaterEqual" value="0" constant="true"/>
      <parameter sboTerm="SBO:0000625" id="fb_DRPA_lessEqual" value="1000" constant="true"/>
      <parameter sboTerm="SBO:0000625" id="fb_DNASYN_greaterEqual" value="0" constant="true"/>
      <parameter sboTerm="SBO:0000625" id="fb_DNASYN_lessEqual" value="1000" constant="true"/>
      <parameter sboTerm="SBO:0000625" id="fb_RNDR3_greaterEqual" value="0" constant="true"/>
      <parameter sboTerm="SBO:0000625" id="fb_RNDR3_lessEqual" value="1000" constant="true"/>
      <parameter sboTerm="SBO:0000625" id="fb_RBFK_greaterEqual" value="0" constant="true"/>
      <parameter sboTerm="SBO:0000625" id="fb_RBFK_lessEqual" value="1000" constant="true"/>
      <parameter sboTerm="SBO:0000625" id="fb_BMSYN_greaterEqual" value="0" constant="true"/>
      <parameter sboTerm="SBO:0000625" id="fb_BMSYN_lessEqual" value="1000" constant="true"/>
      <parameter sboTerm="SBO:0000625" id="fb_LYSt2r_greaterEqual" value="0" constant="true"/>
      <parameter sboTerm="SBO:0000625" id="fb_LYSt2r_lessEqual" value="1000" constant="true"/>
      <parameter sboTerm="SBO:0000625" id="fb_VALabc_greaterEqual" value="0" constant="true"/>
      <parameter sboTerm="SBO:0000625" id="fb_VALabc_lessEqual" value="1000" constant="true"/>
      <parameter sboTerm="SBO:0000625" id="fb_CYSTRS_greaterEqual" value="0" constant="true"/>
      <parameter sboTerm="SBO:0000625" id="fb_CYSTRS_lessEqual" value="1000" constant="true"/>
      <parameter sboTerm="SBO:0000625" id="fb_VALt2r_greaterEqual" value="0" constant="true"/>
      <parameter sboTerm="SBO:0000625" id="fb_VALt2r_lessEqual" value="1000" constant="true"/>
      <parameter sboTerm="SBO:0000625" id="fb_ARGabc_greaterEqual" value="0" constant="true"/>
      <parameter sboTerm="SBO:0000625" id="fb_ARGabc_lessEqual" value="1000" constant="true"/>
      <parameter sboTerm="SBO:0000625" id="fb_PPA_greaterEqual" value="0" constant="true"/>
      <parameter sboTerm="SBO:0000625" id="fb_PPA_lessEqual" value="1000" constant="true"/>
      <parameter sboTerm="SBO:0000625" id="fb_TMDK1_greaterEqual" value="0" constant="true"/>
      <parameter sboTerm="SBO:0000625" id="fb_TMDK1_lessEqual" value="1000" constant="true"/>
      <parameter sboTerm="SBO:0000625" id="fb_ARGTRS_greaterEqual" value="0" constant="true"/>
      <parameter sboTerm="SBO:0000625" id="fb_ARGTRS_lessEqual" value="1000" constant="true"/>
      <parameter sboTerm="SBO:0000625" id="fb_EX_ac_e_greaterEqual" value="0" constant="true"/>
      <parameter sboTerm="SBO:0000625" id="fb_EX_ac_e_lessEqual" value="7.4436" constant="true"/>
      <parameter sboTerm="SBO:0000625" id="fb_NTD3_greaterEqual" value="0" constant="true"/>
      <parameter sboTerm="SBO:0000625" id="fb_NTD3_lessEqual" value="1000" constant="true"/>
      <parameter sboTerm="SBO:0000625" id="fb_GLCpts_greaterEqual" value="0" constant="true"/>
      <parameter sboTerm="SBO:0000625" id="fb_GLCpts_lessEqual" value="1000" constant="true"/>
      <parameter sboTerm="SBO:0000625" id="fb_GLNTRS_Asp_greaterEqual" value="0" constant="true"/>
      <parameter sboTerm="SBO:0000625" id="fb_GLNTRS_Asp_lessEqual" value="1000" constant="true"/>
      <parameter sboTerm="SBO:0000625" id="fb_PYK6_greaterEqual" value="0" constant="true"/>
      <parameter sboTerm="SBO:0000625" id="fb_PYK6_lessEqual" value="1000" constant="true"/>
      <parameter sboTerm="SBO:0000625" id="fb_HISTRS_greaterEqual" value="0" constant="true"/>
      <parameter sboTerm="SBO:0000625" id="fb_HISTRS_lessEqual" value="1000" constant="true"/>
      <parameter sboTerm="SBO:0000625" id="fb_NTD1_greaterEqual" value="0" constant="true"/>
      <parameter sboTerm="SBO:0000625" id="fb_NTD1_lessEqual" value="1000" constant="true"/>
      <parameter sboTerm="SBO:0000625" id="fb_GLYC3Pabc_greaterEqual" value="0" constant="true"/>
      <parameter sboTerm="SBO:0000625" id="fb_GLYC3Pabc_lessEqual" value="1000" constant="true"/>
      <parameter sboTerm="SBO:0000625" id="fb_NADHK_greaterEqual" value="0" constant="true"/>
[truncated: 571,223 more chars]
