# Supplementary material for: Model-driven design allows growth of Mycoplasma pneumoniae on serum-free media
Source: NPJ Syst Biol Appl. 2020 Oct 23;6:33. doi: 10.1038/s41540-020-00153-7 (PMC7584665; doi:10.1038/s41540-020-00153-7)
Supplement: Supplementary file 8 — Dataset 6 [file 41540_2020_153_MOESM8_ESM.gz]

Archive with 5 entries (4 files):
- Supplementary_Methods4 - Blast
- Supplementary_Methods4 - Blast/Lactate permease bacillus subtilis.asn
- Supplementary_Methods4 - Blast/Saccharomyces cerevisiae monocarboxylic acid transporter.asn
- Supplementary_Methods4 - Blast/Query for blast.xlsx
- Supplementary_Methods4 - Blast/Ecoli acetate transporter.asn
