# Supplementary material for: Model-driven design allows growth of Mycoplasma pneumoniae on serum-free media
Source: NPJ Syst Biol Appl. 2020 Oct 23;6:33. doi: 10.1038/s41540-020-00153-7 (PMC7584665; doi:10.1038/s41540-020-00153-7)
Supplement: Supplementary file 8 — Dataset 6 [file 41540_2020_153_MOESM8_ESM.gz › Supplementary_Methods4 - Blast/Query for blast.xlsx]

## Sheet: Sheet1
Supplementary table 2A.
group	starting query	gene name	name	starting sequence
lactate ion transport	bacillus subtilis	LCTP	L-lactate permease	>sp|P55910|LCTP_BACSU L-lactate permease OS=Bacillus subtilis (strain 168) OX=224308 GN=lctP PE=2 SV=3 MWEQLYDPFGNEYVSALVALTPILFFLLALTVLKMKGILAAFLTLAVSFFVSVWAFHMPV EKAISSVLLGIGSGLWPIGYIVLMAVWLYKIAVKTGKFTIIRSSIAGISPDQRLQLLLIG FCFNAFLEGAAGFGVPIAISAALLVELGFKPLKAAALCLIANAASGAFGAIGIPVITGAQ IGDLSALELSRTLMWTLPMISFLIPFLLVFLLDRMKGIKQTWPALLVVSGGYTAVQTLTM AVLGPELANILAALFSMGGLALFLRKWQPKEIYREEGAGDAGEKKAYRAADI…
acetate symporter	Escherichia coli	SATP	Succinate-acetate/proton symporter	>sp|P0AC98|SATP_ECOLI Succinate-acetate/proton symporter SatP OS=Escherichia coli (strain K12) OX=83333 GN=satP PE=1 SV=1 MGNTKLANPAPLGLMGFGMTTILLNLHNVGYFALDGIILAMGIFYGGIAQIFAGLLEYKK GNTFGLTAFTSYGSFWLTLVAILLMPKLGLTDAPNAQFLGVYLGLWGVFTLFMFFGTLKG ARVLQFVFFSLTVLFALLAIGNIAGNAAIIHFAGWIGLICGASAIYLAMGEVLNEQFGRT VLPIGESH
carboxylic acid transporter	Saccharomyces cerevisiae	Jen1	Carboxylic acid transporter protein homolog	>sp|P36035|JEN1_YEAST Carboxylic acid transporter protein homolog OS=Saccharomyces cerevisiae (strain ATCC 204508 / S288c) OX=559292 GN=JEN1 PE=1 SV=1 MSSSITDEKISGEQQQPAGRKLYYNTSTFAEPPLVDGEGNPINYEPEVYNPDHEKLYHNP SLPAQSIQDTRDDELLERVYSQDQGVEYEEDEEDKPNLSAASIKSYALTRFTSLLHIHEF SWENVNPIPELRKMTWQNWNYFFMGYFAWLSAAWAFFCVSVSVAPLAELYDRPTKDITWG LGLVLFVRSAGAVIFGLWTDKSSRKWPYITCLFLFVIAQLCTPWCDTYEKFLGVRWITGI AMGG…
Supplementary table 2B	Sequence Alignment of MPN transmembrane proteins against NCBI non-redundant protein sequence database.
Query ID	Query sequence	Match:	Description	Max score	Total score	Query cover	E value	Ident	Accession number
>MPN035	MKAFRKLLLGLALPTTIGPLLGLLLTNTDTVKNESLTTVRHRSSINQDFDGIFHTVKLLEPIQQSNADPAASFALFQQKFPNLKRVANSTLNTFDVYNLLSGWKSSLTAYLNQVLALQQRIKAADQIFPNQKETLPKDENPNIFEVLGAYGGKGFFPTLGSNGLHLPPQLFQFFRDFQLSSFTIKDFEVALVSEPDIVQHDKVRYAFQVQFNLVLQLQINRNPVLFDFNLQLKTNNFANQTSFDELFNEKTNPLNWQFFSKLKVNHLVYEGNDITQLANTLLQSQFNVLQLDLNKSIYRLNLNAMAQRFEHDWVQPLYAKRTQAKIAYEAEQARIAAENKRKELERQKLLAELKAKAEHYQKIKQARENMLKGLKSITDFVKFWKSPDRLLVGFNKQDD…
			amino acid permease [[Clostridium] methylpentosum]	85.5	85.5	0.92	2e-15	0.28	WP_006355348.1
			APC family permease [Lachnoclostridium phytofermentans]	89.4	89.4	0.92	1e-16	0.32	WP_029502543.1
>MPN542	MNGGGQQGGFFGLLVIIIPVILLIVFFSKKKNSQKTEFGGEGGSRASKKDEVWKTVKQFLQEQNERGKEIIKTFVAKNPNPLHSRKDRQFFNQEVQAYITAHNLSKTAAKRYRHEQLKLKQRELYCIYFITKDAKTSVFDEARIIEAEVYQKPNKTGKGAPERLIRILGLKNFNDEMKWIQPLMDREEKRKEKEEKRKRELAARQLKRQEKKKQKTSK
			expressed protein of unknown function [synthetic Mycoplasma genitalium JCVI-1.0]	272	272	0.93	1e-89	0.77	ABY79286.1
>MPN018	MGLVLKQFNRKIRTALILAPLFTFAQIIIDLIIPSFLASAIAVVFSIVTLKQKEASGEGVAVDFIAESKLSFQSVQEAQIVLATSVILLALFGLVFGLISIFCASIVAGNTSYFLRRKIFRKIMHITAPSHDQYGSSTLLVRLTNDVYLMEIMTFDFLRLIVRAPFLFIGGLAFAIATNSDMSISLAITFPLTFLVIGILNKKSTPLFKNNQKSVDQINERVEEDVSGYKVVQSFNLKDTECLKFKAANARWTKSSTNSLFVNTLNIPFTFFFSSMTIIIALLLVFQLDNSVRVDPLPDNAAIRPSIFAFFQYNFYIVLGLILTSLTMVNFTRSRVALGRIKDVLNKPEIQQHVVPDQTVLAPSLEFKNVAFGLGNKENRDFLQDLNFKFEAGKTYGIV…
			ABC transporter ATP-binding protein [Caldicellulosiruptor danielii]	313	313	0.96	4e-95	0.34	WP_045173265.1
			ABC-type multidrug transport system, ATPase and permease component [Carnobacterium maltaromaticum]	306	306	0.84	5e-93	0.36	KRN84722.1
>MPN570	MKQKIIGLTLAFFVLFLTAVAILFTVKVQRYLTTSLWAKLSEQTFLVFKNEQDEAQFNQVSWTNFQAETTKKEDKKAFRLYKKKISLEQLENENQQQLFQAVNLSINLKQGWYNITILLPSKALFETVF
			conserved hypothetical protein [synthetic Mycoplasma genitalium JCVI-1.0]	159	159	1	4e-48	0.63	ABY79450.1
			hypothetical protein A2660_02030 [Candidatus Doudnabacteria bacterium RIFCSPHIGHO2_01_FULL_45_18]	38.1	38.1	0.75	2.7	0.25	OGE79749.1
>MPN141	MHQTKKTALSKSTWILILTATASLATGLTVVGHFTSTTTTLKRQQFSYTRPDEVALRHTNAINPRLTPWTYRNTSFSSLPLTGENPGAWALVRDNSAKGITAGSGSQQTTYDPTRTEAALTASTTFALRRYDLAGRALYDLDFSKLNPQTPTRDQTGQITFNPFGGFGLSGAAPQQWNEVKNKVPVEVAQDPSNPYRFAVLLVPRSVVYYEQLQRGLGLPQQRTESGQNTSTTGAMFGLKVKNAEADTAKSNEKLQGAEATGSSTTSGSGQSTQRGGSSGDTKVKALKIEVKKKSDSEDNGQLQLEKNDLANAPIKRSEESGQSVQLKADDFGTALSSSGSGGNSNPGSPTPWRPWLATEQIHKDLPKWSASILILYDAPYARNRTAIDRVDHLDPKAM…
			P1 cytadhesin RepMP2/3 [Mycoplasma pneumoniae]	1602	1602	0.49	0	1	AWY94202.1
>MPN057	MFKMKSCKLWLRGSFFVIVLVLIYLPLIIVVLVSFNGSSTRGNIVLDFGNVLNPNPDAKSAYLRLGEADFAIPLLNSVIIGLITVIVSIPIAIMTAFALLRSRQWLNKTVFGIANFSLATPDIITGISLVLLFANTWLSFNQQLGFFTIISSHISFSVPYALVLIYPKMQKLNRNLILASQDLGYSPIATFFHITLPYLLPSILSAILVVFATSFDDYVITSLVQGSVKTVASELYSFRKGIKAWAIAFGTILILVSILAVLLVTLHKYLRFKHKEMLRVKQWKNS
			spermidine/putrescine ABC transporter, permease protein, putative [synthetic Mycoplasma genitalium JCVI-1.0]
>MPN028	MQFKYLFTVIIPTYNCGQYIPKALDSLLLQGEYFTKTQVLIVNDGSTDNTKQIVEPYTQQYSNIEYLEKPNGNWGSVVNFVKQNQLAKGQYITVLDSDDYFLANAFQRVAAHFGHDMIVSAFYCYISPKRRRFLKPYFGKTGVIEQKTKLRTPHSQPLAKFYRHEIFHLLDPLKEKLFYQDCLLYHNAINKVQSVFYICEPLAVWYATRPGNSTTMPWNNADKFQAWCDLLKQMNLYGAGIVIYIYTMLPGFLKELKRQQLVLDLAKKPAYTWLPQPLAFLFGGLMALRTRKYIRYPKN
			glycosyl transferase, group 2 family protein [synthetic Mycoplasma genitalium JCVI-1.0]	475	475	0.99	3e-167	0.73	ABY79377.1
>MPN482	MGIPLSLLVGVIIGYFISIKIFKKQIRDNPPITENQIKAMYAKMGRKLSETQVKEIMRSIKNQK
			conserved hypothetical protein [synthetic Mycoplasma genitalium JCVI-1.0]	124	124	1	8e-36	0.94	ABY79464.1
			YneF family protein [Massiliomicrobiota timonensis]	72	72	0.92	3e-15	0.54	WP_087360015.1
>MPN398	MFKFLKKLSTFLIVLIGILLVGGITAAGYFAFENREPINNYYKEGYNKVKQYNEEIKKVSKSLSSNELVKTLGDVESSIKEGKELTKLLGDSALESSFNQLEDSLSKVNNFSKGSTFTEVKNTIEKINQYVDEILKRFPNPNENDQFKEYVTNISQIVFYVGVSIIGTFVVSGALLFIFTKRVYGVRVSRFNPQRLLKKHLVLLLQKNQDVYDEVFES
			expressed protein of unknown function [synthetic Mycoplasma genitalium JCVI-1.0]	229	229	0.99	9e-73	0.59	ABY79519.1
>MPN078	MFKPLLSAELFFNWTAKDFKDKTSFLKQACRVLQDKNCIKEEQIALTALKEREAQITTGIMSKLALPHMQSATVLKPFVAVFKVNNVDWQSLDNQPVKLIFLIGVPKDQGNLHLEFISQFSKLMLQDEFANKVPNIRSFNGLINLIDSFQQTAVASQPVVNEAAAQTEEPKDTNTQYDFVAVTACPTGIAHTFMAKEALEKFARDHNLKVKVETQGTDGIQNQLTESDLNNTKGIILACDRLIDLTRFYGHANVVEVSTTKAIKTPQTVYDQVVKKEGKLLGNKSSDSASQTELKETTEQLSFKDFHKRIYRAILSGVSYMLPFVVFGGILIAIAFLIDINNAGNAGKQFGSKDPIANWFKTLGGLSFGLIVPILSAYIAFALVGRQGLLPGFIVGLIS…
			PTS system, fructose-specific IIABC component [synthetic Mycoplasma genitalium JCVI-1.0]	976	976	0.99	0	0.7	ABY79521.1
>MPN160	MLWTRALILELKTNKQSRLLWLLAIPLLISLTLLTYGLVLFSSSGRIDHGDHFHLRERFVLTTEELVTFVVASVVFALTVALFGLGCWKLLQGPKVDRTNIKLANSNPAPQAVVLQADCDHFQVGDHCVFSAEKQHFKQQFKQDFLGKSKFSFRNELYRFCLIGVLISLNLALSMVEIPGIVLPWGSSIQFRFFNTAILFIAIRFVGLLSTSLIAIITPWIHLLLHPVHTPISTVFYMGNDLVVLWIFYFFYYHIFKAEVKQTTTVVNNKEFSQLVNTHKTKVAKALALIPVNLICGFIEGLGFYVGYFLILGKFGSVGHKIFYDSQANRDLINSANVIYFLLTTTTIFSLKYLFELLFFYSVEKGILNISRHFGLY
			ECF transporter S component [Mesoplasma lactucae]	66.2	66.2	0.37	2e-08	0.3	WP_096862574.1
>MPN080	MRNLIKNVFRSFRTAKIALIALTFLIFVAVGSFVLLNNTVNNFNASFQHVTEQGQLSNAIINERYDFGKLEFQKTSNDATSSAQPSVSTRSTLTAQKANGANSSFTLTLTPDSRTSFINNALQLKPDVYNSLVTVTFSYGSESDQTKKTQIEEQSKLIAANNLSRALQTDKELLVTGQLEQLKATFRTYKAINITDQGVFKKLIASEPTDQVNRLVLFDGHQLARSRQVEFNELFSQFTQVQAKGKDQLSTTLKNGNYEQLLQAIANNFGSSETELLKEIQDALKQTNSSTTLAQTQSSQQFSKLKNLFDSGSTFTNIAGKLTLQWMEGTNKKQLVIFDPSSYETVVAPGNWSYEQQQGKAVYQDINHWNRIKRLPFNEFEREFQKIDKRYKMLVDKIE…
			ABC transporter permease [Mycoplasma pneumoniae]	2792	2792	1	0	1	WP_010874437.1
			branched-chain amino acid ABC transporter, permease protein [Treponema socranskii subsp. socranskii VPI DR56BR1116 = ATCC 35536]	104	104	0.63	1e-20	0.3	ERF61548.1
>MPN335	MKLFKNWSDVNNVKQRQLLLAYFRFILKQIVKSWLLWVTAGLVLFLLALVLLIIPAFTKQDPLFLWSHPVVQMSSLIIPFIALFATIITFQVFINGYYNGLEILLITRFFTRGRLFFARLAVLFIWITGTAFLSGLFVSLTATLGATSQTVTDLVLSVFFGVLLLSLLFSCVLIIIAQFLNRTQSMLLLLLGVSLASFTTVILAFSIKPPSENLRDNGYQPLNLSLISKSKSKSVENVFTIIDSSNVSDPRNKKKSIVKTNPQAIWDEYGESSFFQSQYYWNVGYWINSLFRLNSLSDYRNFDVNLYFLNTKLNFDREVDTDKMVDFVSFRDQRHLYFLSYSFFINTHNLPTQPLPRILTYDNNGAFLEKIVPSFDDIKLDPPRVKKVYKFFSDTIIQS…
			ABC transporter permease [Mycoplasma pneumoniae]	1504	1504	1	0	1	WP_010874691.1
>MPN200	MKFKYGAIVFSGLLGVSAILAACGTRGKFDQIDDGKIKLASSLTSKGAANALQAIVKKYNEVKKPGDYPIEITQIAGGYDQARVDLQSRVGVKDKTNFYNLILNYPDVVSVLARNQMELPFDGVDVSKISPNFLNFNERISGVSKKANYAIPVSVSTDILVLNGPVLHYILNSAKGESKGAQKDNKSAEVQRKSTGQKTVTQPLTIATDSATNGLWKKIEDAAKVNGKKKEEKKSTRSKRATEGTQTTKENTGGDAATSDTKIKESWGAYQEVEGGLKGYQFKAIVFENWHDLIDFSTRVAKSFSKVKDNSNKKGNEIQGVLGVDNSPNALLSSVFAAGNSDYNNFFYKVQNGRADFSNFNNKGSSYKNLKNVFNDYKNLIAQNGLYVNKGGSYSSNFQ…
			lipoprotein [Mycoplasma pneumoniae]	1613	1613	1	0	1	WP_010874557.1
>MPN036	MKTLHKLLLGLFLPAILGPLFGLLVTKTDAESPVAALHKSKSFSKNLDSFRALFVGEDIEEQLAKVQQQTPEVSFASFQQKFPDKASLRNGFQPIDVYNFLSGWKGALENFLAKVVELQKKIKAADDIFPNQKKNPDKKDNPNVLEVLGEYGGDGFFPTLGNNGLNIPDQVFQSFNNFQIENYKISDFKVDIASERDIVQHDKFRFSYVVNIGLELALLVNKRPVYFNFSLDLRTNNFSNQAGFNEIFNAPGNAATNWQFFSKVKVKQLNYDGNDSTHLANTLLQDQFNTLNLNLQKSIYELPLTEMETKFQQEYVELLLAKRREEKRLWDEEQKRIEAERKQKEAELARIQRELKEKAEKDAAVKQAQTNLKTALSSVEGFVKFWTEGEDRIKLGFTK…
			hypothetical protein [Mycoplasma pneumoniae]	1377	1377	1	0	1	WP_010874393.1
>MPN640	MKLKLLLIPLLGSSLLLSACSSATSQVISSLSSAQKYFEANKGELNKKNVINILKDGYNSDPNKTVNALLAGWKYTLMDQKLLERNLDASRFASAFGSTSKKDDITPNISEKSLFLADTFPGISSEIAKVFKVEKQTVSGFSYSWNSPKKFQVNIQIKMDGKIDESSKALIKSFLEGNSSGGKGSNGKNSIDESEYTGEKAKFTGNFIFTYTPPTGGARNFSDKSFDVPTSSINFPANVKIDVTTSHTKLNELLESNEQVKKMKSRQLTGKLFNLLPFFTTLCFNSFSPFTVFAVIFTIV
			lipoprotein [Mycoplasma pneumoniae]	599	599	1	0	1	WP_010874997.1
>MPN400	MKLNFKIKDKKTLKRLKKGGFWALGLFGAAINAFSAVLIVNEVLRLQSGETLIASGRSGNLSFQLYSKVNQNAKSKLNSISLTDGGYRSEIDLGDGSNFREDFRNFANNLSEAITDAPKDLLRPVPKVEVSGLIKTSSTFITPNFKAGYYDQVAADGKTLKYYQSTEYFNNRVVMPILQTTNGTLTANNRAYDDIFVDQGVPKFPGWFHDVDKAYYAGSNGQSEYLFKEWNYYVANGSPLYNVYPNHHFKQIKTIAFDAPRIKQGNTDGINLNLKQRNPDYVIINGLTGDGSTLKDLELPESVKKVSIYGDYHSINVAKQIFKNVLELEFYSTNQDNNFGFNPLVLGDHTNIIYDLFASKPFNYIDLTSLELKDNQDNIDASKLKRAVSDIYIRRRFER…
			IgG-blocking protein M [Mycoplasma pneumoniae]	1187	1187	1	0	1	WP_010874756.1
>MPN259	MNALNYLKHRFLFSKDKFWYAPFKQKQRRSIYSTFSLIVLSFIVSFFLIVAIPGIKGGTFLEIFTRLFKDRINIENFARQIAIYTLAALAFSFCMSVGVFNIGISGQMMAGANFGFMMILKVFPESFRPAFGGQIITILLMILGSVTVAMVVAALKVFFKVNEVVSAIMLNWVIVLVSAYLVGTYIKPEKTDTSQFYSIELPDAFALYNFSDVQQKYGWLTSLVIAIAAAIFIAVLMKFTVFGHKLKSTGLSVTGSQAAGYSVKKYQFLSFVISGILSGLLAAVVYTASFEKQLTFSDVGDFGITSVPITGFDGIAIGLIALNSPARIVIVSTIISFVTIGAKPAGLNAATASLVLGIMMYFAAIYNLMIYIKPWRMIVKLNISKMNEAAYDEFQNEMA…
			ribose/galactose ABC transporter permease [Entomoplasma freundtii]	124	124	0.69	3e-26	0.28	ATZ16642.1
>MPN049	MRFRYKAFLLTLFASTTTLTGFIIPTLSQHGSSTDPSFVALRNNSSLSCDGKSRLLEFGNDLGFSKEETDVLAKQKNWEQNYTNFKKQFEHKLLDPKSFSLTDVYNLFSGFQQSVADTVKLMNELQTQVNKANDIYPVESFQVPKVPQKLFGFVDQGFFPKLNPKGLNIADNVASLFEKYSLKQATLKDFDIVLEKKNDIVLEHKVRYNFALQFHFETTYIGSGGEINLQFALQASTTNFSSLEELQASFSKVGNNLTAQLFWKPVVNKLTSGENDLTHIAQTAVGESLFDSRVDLTSSIINNEAAIKTTQQQFETEVLALFKAEREKALAEYKAEQERIAKELEEQRKELERLKKEQQNKQELVESLYNVANFVSYWEKRGKDVTDKKQLIQALKSAF…
			hypothetical protein [Mycoplasma pneumoniae]	1297	1297	1	0	1	WP_010874406.1
>MPN195	MDSFFINGYVPRDTFIHRLHPTTKLLIFLLFVILVFVPIGFVFQSVIFVFATVIFFVAKLPGRFYLSSIKSISLLFLLLLFVNWFTFRDPGFYITADQVNTVKPHFNGNNFNFWNISLFNYQDNVFSQVFNFNRANMTELNKINFFFKETANANAYTKVTGIDKLAEMLASKNLFKFNGSTNGIDKNKILGAFLDHKIAVYLGRSWGGDFSGFVIDVSVSDKTSTFTIKPFLANSNYVLTLRAIILAFYVTQKILIMIILATVLTSTSSSVELAYGIERLLWPLKLLRVPVNVFAMTIAIAIRFVPSLLLESQRILNAQASRGLDFKNGNFFVKMRSLSSLVVPMISIAFRNAGELASAMEARGYDPTKKRTTYRKFKIDWVDATALILTALYFVVIIF…
			ABC-type cobalt transport system permease component [Candidatus Mycoplasma girerdii]	166	166	0.54	1e-43	0.41	AIV03711.1
>MPN142	MKSKLKLKRYLLFLPLLPLGTLSLANTYLLQDHNTLTPYTPFTTPLNGGLDVVRAAHLHPSYELVDWKRVGDTKLVALVRSALVRVKFQDTTSSDQSNTNQNALSFDTQESQKALNGSQSGSSDTSGSNSQDFASYVLIFKAAPRATWVFERKIKLALPYVKQESQGSGDQGSNGKGSLYKTLQDLLVEQPVTPYTPNAGLARVNGVAQDTVHFGSGQESSWNSQRSQKGLKNNPGPKAVTGFKLDKGRAYRKLNESWPVYEPLDSTKEGKGKDESSWKNSEKTTAENDAPLVGMVGSGAAGSASSLQGNGSNSSGLKSLLRSAPVSVPPSSTSNQTLSLSNPAPVGPQAVVSQPAGGATAAVSVNRTASDTATFSKYLNTAQALHQMGVIVPGLEKWG…
			cytadherence-related protein [Mycoplasma pneumoniae]	1966	1966	1	0	0.87	WP_014325371.1
>MPN333	MFVLLMLALVMLFIVQSSTNVIALWTNNVFQFSLILIPLVTLLAGSITADIFIEGYNNGIELFLFSKPISRDRILLIKLLVLLMYLSIVAVLSTAVVSLGYFTRNEIESYLDDLALSIFVGTILNGIIFSAVTIMLATRFSNIQSLIILLLFVSLFSFSSPIARLIFDTPAKTLSQQGYSVRQINGIAHSESPNVERKIYVSVKKRRLTGVDREEKELWKSDEQAALRGRNLYEEAQRTSSYINSFYTNIGYLFGSLYRLGALADENNFDASVATQNTKIRFGKLVDLDKSTDIIGYRTKDRFGRFFRFHLRFPTLNFKQSLSNSGVFFINKRGLVKATFSAGDDAFKRDPKIMQKVFDTFLESFSWFLDKKINRRIARIYAESDNKGSPFPKEGDDEN…
			ABC transporter permease [Mycoplasma pneumoniae]	1519	1519	1	0	1	WP_010874689.1
>MPN157	MKPPKKPVNPPFGKLTDSKAGVVKATSSQETKKVADTKPKNKGGLFSFFKKDKTEKPAKAAKPKDAFKSAIAELNPKANPKTVKADVAPAKIPHSDKGTVTPVELKPQTEAPLPPGVKQPDPKKDKPKGGLFGFFKKDKNKDVKKEPAKPATPVKTEPTSPKVEPTKVKPPGGVPTKPVVEKPVSAQPTVPLQPEPTFPVKAAPLPPGVKAEPESKKRFGLFKAFQKDDAKQPKQKLNLQDQQDRFIDDPTAKKHFSAFNQKVGNLLKDKKTRNRDWKIVGWIHGLILLFFIPLLAIMNKFVTLPAQSYPAVSLQVSINNALWGIAIFVIANIALPFITMFVLFLTGVRDVHASRPVHYFIWVLMLLNLTFLVISCCLLAAAYANLDLYNIWRNLQALD…
			hypothetical protein [Mycoplasma pneumoniae]	793	793	1	0	1	WP_010874514.1
>MPN405	MIFSISKRKLICGFSLVALTIAGIVGGVYLVTKNNQQTTPQTNHFNVADPVNKVPNWRKLGPETQRELRDLLYPLDDTGYFIYKYGAISRYLQSQKELDELVDYRTVLPSTQKHFKYDSFNQSVLESKLRKWLMKAIKQHPYFQHFEFDPVLKAQYNINIPAQKITVNAVWFYKKDNDLTTGKPIRYWDQFEIKLKQ
			hypothetical protein [Mycoplasma pneumoniae]	409	409	1	1e-144	1	WP_010874761.1
>MPN269	MSAKLTLESIAKTFAETSIFAILFLIIVILNLGLLVFLAYQYRVYKKKQRANLTKQTYNNDYGQIVNLKQQNGAKIKELANLKDQLSELGQKFNTTLSEIINKPLVNVIDEYLDEQFKQAANFREAELNAVLDSNDQKTVFHKRLFNKFHFGVDKLANINVKNPLNLCWVDSASFTVIESDFRKLNGVGGINKKLLIEKLRIEDIIFTNIDKKYYEVQILSDSPVKVQKTVLTIRNILINDYVDNEKIESYAREANGYFNDHCKLIGKQVLERLNIFEISPKLHKFFGLLAFRYSFGQNVLSHCLETGFLTAYLALLVNFKPDVALKCGLYHDIGKADDENGKKNHTVTGAKIGDEFYFENDVKYTIANHHNKNVDNVYCRLTQIGDKLSAGRLGARSD…
			ribonuclease Y [Mycoplasma pneumoniae]	998	998	1	0	1	WP_010874626.1
>MPN590	MPITKATPLFLRYRLKGFVFLTLLLVQGVFTACAPAVPVNNKSVSAVQPEDKQALKPDPALGEYTSDLKFNTNFIPKKDDPFRPFYDLSFTLQFQDPYTATYGTGWLIDWKDNNQPNKFTAYIATNLHVADNLRNVNDYEFFNQFDYFDDPTESFTLGKFVDGNEIKQIVPDAMHEPSLVRIETSKLPKTAYTTTLFINDLGEYRLPAADFAVLESI
			lipoprotein [Mycoplasma pneumoniae]	443	443	1	2e-157	1	WP_010874947.1
			DUF31/peptidase S7 family-like protein [Mycoplasma pneumoniae]	280	280	0.97	3e-89	0.63	WP_015344926.1
>MPN103	MKLSKFLIKLAMCYILIWFRHFLLSSIRIIGTTWTFWTAWFFGAFRNIWCIRIIGNRWLFRSFWSTGTLRSIFNTRILWFFRSLRFLFNYFNWWFWFILDLLKYFEPTFTLFLFGALDLKKKFNFIACKLPVLFFSNGKEFIFTHHFLNKARQQLISSKRPFVALLINELHK
			hypothetical protein [Mycoplasma pneumoniae]	335	335	1	3e-116	1	WP_010874460.1
>MPN579	MENKEQNNTDQLQTGDLNKARKLHKCYLWLFVVSLIIWLGFISLFFLYYLPISLVIALVVIAFIFVLVFLGFLETWRKNINQEEEFLRLEGLLITSPTDTQSAIHKDNQ
			hypothetical protein [Mycoplasma pneumoniae]	221	221	1	5e-73	1	WP_010874936.1
>MPN274	MKKTIGLAYRFFYLNNNCDFYLLFLAPFSLFNLGVMVASAVISVVYNNQPQLIWFTNFDTFTYQSNTIAAVCVLMYLCKRRCKLFDNNALFLSAAGYLVFTVIFFNLYVLSRVTGFVNVEEHVKGWFSTITSEMPYSFSGNPLTDWISFAQLFLHVIYPASFFGFIWIFFKTYKMREPLHELGKFLLKAGVYPSLYAFYLQTVPFLKIWDNGHDSYSVYGFFSQTKYNSYVWFWSIPIFASMFLILWGLFVINNRYYGAKTKYGKQ
			DUF1600 domain-containing protein [Mycoplasma pneumoniae]	541	541	1	0	1	WP_010874631.1
>MPN505	MRKKRLLSRISFSSLFLLCGTVLSAYTGIQADLRNLIKETTKKDIDVYKAIKTTEGKKNIITSLKKSYEVNPKDTTKLLLDAWKQSFEKGELGIPDLDFEDVIYPKTSEPFKFERKVDHFQMTYQSFKDLSIEAKLSYNFNWFGDYSLGGFTAKKGDKHYFDLFLKIKSNSDPKKQFTTEKFLTKEEKNKVNGKEITRNLEWIEFSASLSWLIKGKDDVSQKSVKQFLSSYANNTSGYSRDINLFIYLEYLIK
			hypothetical protein [Mycoplasma pneumoniae]	503	503	1	9e-180	0.99	WP_014325572.1
>MPN469	MSKINDKLTEINTVEYEVASKHSQYLFYSRFGLLDTAAYFLFLLSFFVTAVMFLVGIFHTEQFTLNDQNQGISGFYLFWNVKKPADIFNANFVYSISSFGIAILALGLFSLFLMIFLGYRWAISLFIKSQITKWERVIFSTGFYFSVVAYCFWIALMLLFLVLSDQHFFPRTTTQLKSNPNLSLFFRISHKDNVFSSRLNQLGAFATALCITLVVYELPFLGLFAFNWNKQRAKAIFCRKRKQ
			hypothetical protein [Mycoplasma pneumoniae]	492	492	1	7e-176	1	WP_010874825.1
>MPN159	MESAPSGGLLALIIISIILLACISAVVSAYETAITSITSYKWSNYVKTHNKQKKLTTKIVNHFQKNYSACLITILVANNIVAILVSNILFLALDQSIKNPAISSALNLLISGVLLLMLCEITPKTLARINIIRVLVYFAVVVYFFYILFWPITKLASIIFAKYEKAPPVSRRDVYFFIDEIEQNGLFTKEDGQLIKRTLIFDQVLVDQIMIKWNRVVYCYEGDPVKTIKEKFLHGQFSRMPVLDQTSNEVVGFIHLKDLFSSLEKSNEPFVLQELLYPAVLVSNTTPIKQALRQMRLHRAHLAVVQDKHHHTIGIVSMEDIIEELVGEIYDEHDEVEAVQTLDNNTWLVLPNVKAAFFFNKWIKRDLVKSKNMTIQRYLASFENDGLNTQNKLETPWFI…
			HlyC/CorC family transporter [Mycoplasma pneumoniae]	867	867	1	0	1	WP_010874516.1
			hemolysins and related proteins containing CBS domains [Ruminococcus sp. CAG:624]	185	185	0.73	1e-50	0.37	CDF02933.1
>MPN613	MVFSFQDDTALTVALNSIKLVKNPEELIPGLIPTNPKTGIFYIAAEITNSNNFFKWGTDSNREIIKGQMYFLKKETKIPTIRTYLFQMRTHKIALNANDVWFQANNDKVKVIVDGIELDQFDPKLPNVAFFNDYQVDLVSTLTLADKQLLIRRLNLALVGMNLMVDEQATNIETFPKQIRLTTKSIDQSFDFDVEFNPKASELNVIVKVDEQPLFKLDYELVIKNSNTLQLVNRNKHLGMYIWSVADQRYQAKLLDTLQLFLQSKQMYLKEKIPLKLQDNTATFKIAKQAQPNNGENKNTNFIGYLVIAASSLFLVVVAFSFYFYKRKKNLKSHKQKAVVKTDK
			hypothetical protein [Mycoplasma pneumoniae]	695	695	1	0	1	WP_010874970.1
>MPN090	MQTILTDQASFNILTSKRNLINKLTITNIVLWALFVFCAIATAFLAISHSFHKNFSFFLESGNSNNEGETTTKVNIHVLVAQILTPIFTVLLILCWMGNIGINSLLFGQLSICQQFQNEKKWLLWAIFIPQLTLTNSLLVREKLKNILDANSNSSTQKNRLTWWMIGFFVVWFIQLFLGFLIYLPAYSAEARLNLNLSFLSFALNSPLPVGHAANGYFFLGLIFAFMDLTIIVLLVISGFILKHLIQTNKTEHKKYQLMFFWTALAIDVIGLIMTISFIVVSFSLEKGDDYLLKTPFFGSSLMALITIATLVTTILLFIRFNKKRLLKD
			adhesin P1 homolog [Mycoplasma pneumoniae 309]	390	390	0.59	7e-135	1	BAL21659.1
>MPN019	MLSSCRAVTSMSRWSKHKKTKEVISMLSHNQKPNSWKILWRLIKSVQGRTSSKVLYVMVCAIFGILTGVTNSILLAQGLGFIFPTTNTETDGIQSVYLLVFAHNLPVMERLTIVCVTVVVAYILIFSFNVAQNYLGLKLYQEICALLRWKAYLKIQSMSTSFFDTQNNGDLMSRLTNDVYNINNLYAQVGGQTIQSLFILMTTATILFVLSPVIALISLTVLIALIALSFLFLKKARAAYAKVQNNLGDMSGYIEEVLSNHKVVHVLKLQEVMIDNFDKYNRPMVNPTIKANTYAVFIYSWFGFISNITYLASISIATAFSVNNIPSFGVSAINYSFMLSYIAALRQTALPLNQIFSLWNLIQLGIVSGERVFKILDLESPQKQATITKLPNIKGNIRF…
			ABC transporter ATP-binding protein [Mycoplasma pneumoniae]	1300	1300	1	0	1	WP_010874376.1
>MPN085	MQLTTSQQMQTNFLTTNKHHLLKYTNGLIWCWWLFVISLVLASSTFRGFFLGTINIVNFVFWILALIFGVAVAFINGVLSSELKENSVFQEEQKRFFLGFFFPQMAFCNALWLKLKLSYLNSERENLLEKIKQKLKKLTLSVFVVWGIYCVLATSIYLPNALRILNIYQIPNLIALINNRLSEILPDGNRYFLGHSSFAFHYYEIVSRIPFLVFFIIPTITLITLGCYLFAYLRFINSNKLRKPLSTLSIVIMLTDVVGIIQWIIIDILLIWLNVPFVIFVIFWVIKLVLPLAMIGTFVSSLTIYKKVTSKEWLAIKEEQINLTTMNININMGEQSSKNMNSFENHESNERNSLQIYQQHSSMMSETKRKQSSLSYDARILLPKSPYNTKKTLFLIIFF…
			hypothetical protein [Mycoplasma pneumoniae]	875	875	1	0	1	WP_010874442.1
>MPN031	MRRNWREHYNVFVANLALVLGFMLNIVVARYTLTGATPQARFLFLTPFLGIVAASIFYFFDVKWFLADYPYKKFHFQKKWTWTYLSGVFVFFANILVNVILLALLVNQMTNQILSEKYTGLLDNAYPLLWSAVGVSIFLSLISIGLSKTAHFKIDVEMLKAKKGEPTAADKTDSRPVVVDLDQTKSKKDGDNPPQASGDMTSL
			hypothetical protein [Mycoplasma pneumoniae]	414	414	1	2e-146	1	WP_010874388.1
>MPN411	MRKKKFLSRFAFGSLFLLCGTILSACTGIQADLRNLIKEATGKDIDLSKSIKTTDGKKNIITSSKKSYEVNPKDTTKLLLEAWKQSFEEGKLGIAELAFDQATNPTKNSDFKMERKVEYFNMEYKSFSDFSVNARLSYIFNWYGSYFGEKSFTANNGGKHNFDLFLSIKSHSKKQFTEKSFIVKDENFQDQDKSQQIITEWIQLDLSLIWSLKGQDELSRKSLDKIFLKDYITYSANEKQINLFTYLQHLIK
			Lipoprotein 3 family-like protein [Mycoplasma pneumoniae]	288	288	1	5e-95	0.6	WP_015344906.1
>MPN281	MKFKYGTVVLGSFLGLSVVLAACGARGKFDQFDDGKIKLASSLTSKAAANALQTIIEKYNIVKSGKDYPIEITQIAGGYDGGRTDLQTRVSVKDKTNFYNLILNYPDLVSVLARSGMELLFDKVNVDKLEPNFLKFNEQISGVAKSGNYGIPVSLSTDILVLNGPVLHYILNSAKKEEANSQVKSQIKTSQIQAKGSLTIDTDENTKSLWEKIQNSAKANGETNQKGRKAAKSNKTALVQLKNGADTTTNEENKDTKTSDDKVKQTWGDYVEKDDGLKNYTFRASVFENWHDFLDFSTRVAKSFTEKVSNITNKKGTDIQGVLGVDSSPNVLFASVFAAGGGNYENFFYKLKDGRADFSNFKNKGSSYQNLQSVFKD
			putative lipoprotein [Mycoplasma pneumoniae 309]	524	524	0.69	0	0.99	BAL21856.1
>MPN611	MPVFLKLTHTIRKVLRVARLSRLALLSLTAVIFSGCANINLISAVGSSSVQPLLSKLSSHYVLNHNDKDNLVEISVQAGGSSAGVKAITKGLADIGNVSKNTKSYAEENKQLWMDKKLKTITLGKDAIAVIYKAPSEFKGKLVLTKDNLNDLYDLFAGSKSVDINKFVENGQTTKNSNHNLIGFPRTGGAFASGTAEAFLKFSGLTQTKTLDKDSKEILEGQRNYGPNARPTSETNIEAFNTFVTTLRQPNLYGMVYLSLGFVNNNMNLIKSEGFEVLKVKYDNNAVTPSSQAVSSNTYKWVRPLNSVVSLLPKQKTLPSIQRFFNWLLFSNNSEIKKIYDDFGVLELTADEKKKMFKTGNAEMSNIANFWVDDYSLNNQTFGAL
			phosphate ABC transporter substrate-binding protein [Mycoplasma pneumoniae]	781	781	1	0	1	WP_010874968.1
>MPN454	MGFFKLLFKLAFLAVLTVAIAYLFLAIFYFGTVSPSFKLAQPMDVFNRFFSKEALDTVTTSGVGATVTAPKAAAASQSHALILAAEQVANNANKLDPRFPIDGSLFSQIPGYVDFLKKPNIPAFLEKVGPYLTKYIIPLGMALVSGLIGALIINFILSKITRAIIKKRRKAKRAQQSRVDDYYYDEAPRRRRR
			hypothetical protein [Mycoplasma pneumoniae]	384	384	1	4e-135	1	WP_010874810.1
>MPN444	MHTFTRKVKWPFMFTAIGLTFGIVAVACAQPTASTVEGLFKPSSAFADRTDFSLSSILQKSLINRESFNQYLAMRLAPVLRTFYEDNYDTDIKERLNGFTADTDNAFVSQEQNLRNQFRENYLVHLQTDIFDNTGGNQAAWKLRDVNNKIIDDFISRIFAKNFVEYVQDGVGPLTKPTKSLIENTSNFKNIKLQPKFVNKNAKLKINNDAVYAAIQDKLLDQFITNENPNLVSRVVFTNETPVDGFDNYFNTKVIQSPTPSYQFQVFNKYNQQSGGTKGANGFNLLASNLKSYKNDQSKGIDIPNKFSSDSGGKLLLKASDMFDTFDPSFSAAFIQGYLALQKKSKGADSKEVDSLIKDKSIIENFFVDNNTQAAAAARAASSSSEGTIQLKTASDGGG…
			DUF3713 domain-containing protein [Mycoplasma pneumoniae]	2675	2675	1	0	0.99	WP_026088358.1
>MPN602	MKLRATFVFKTTLVALSFALFALFLVSCTENVKEIKSESVINELFPNLWVFLAHLLAFVILLFLLLFLFWKPTQKFLNQRKALLEEQVNQANSLEQQAQALLQQANQRHENSLVVAKEIVDQANYEALQLKSEIEKKANRQANLMIFQARQEIEKEKRLIQEQSLKESVELAMLAAKELIIKKVDVKADKAFIEEFIRELEAEDDHD
			ATP synthase F0 subunit B [Mycoplasma pneumoniae]	400	400	1	1e-140	1	WP_010874959.1
>MPN448	MFPYYPLKVTRNLQLLVWAAVLMALSFIFNIFSINVTSVLKVSFTRIPFALIGWMFGPVWGFTFGAIADTMDWLTRGYTWFWLFAIQKPMFCFLAGLVKGVYQVRQSSTNWKIDFWILQSILIGFFVLTLVLLLMYLTDGNFQAAGNQSFGRGFDVNVHILQGITMAAFISFFVGLEIFLGWKYTKVKKPKEMILNLYILMMALLMTLVVSLLIGTVASIEYLVFLSGKPSKNFVKYGSYFFLMPRVLVQALLMPLYLALFKPLIRIAENNLRNYLRVYNLSWKR
			ECF transporter S component [Mycoplasma pneumoniae]	567	567	1	0	1	WP_010874804.1
>MPN637	MDLKDNSFAKKRSTVFVVLLIVFCFFLMFSAFADGFNFWSPWSTDFNSRVIHIKSDGNIETTSIVSHELHPDFKAVRFAFGLVIVLFISVIAVLMNWELSNSIFKNYEKLNLSLSLLSGIMVSGGMIPTFFVIYFREWNATVNWIWTASFAGMIVFLWAVYMISTSFIKIRPSLQVIYSLGAVICFIACIGTIYFSVIRGWTTIFLLIAIGVCTDTFAYLFGKRFGKNPLIKISPSKTWEGAFFGVTGTVLTISIICVLYSIPNYVRQPSIKDASKTALQTPQNYDVHNLITNVFLISFISGGSTFYIYWWVSTLALIFTASIFAIGGDLFFSYIKRLTKIKDFSKLLGKHGGILDRFDSSSFLISFFFIYHVIAGISSNQRLLMEPNTYFSAVS
			phosphatidate cytidylyltransferase [Mycoplasma pneumoniae]	789	789	1	0	1	WP_010874994.1
>MPN647	MNKKSILSKTSLGSLFFLFGTALSACSSATTEVISSFSSAQKYFSANKKELNKRNLVTILKDSYNSDPKSTVNSLLAGWKYSLLDQKLLENPMDPSRFSKAFGSNTKDDVNPNISEKGLYLAETYPGVSSQIAQVLGVQSQKVTGFSYSWTSKTKFEVKILIKMKGKVGSDGTSQTLIKSFLGTDSKGSGSNNQNGGVTEKDFEGDQANFDGNFIFTYTQPSDGRRLASNNFDPITGTINFPADLQIEVSTSHEKLNTLMTTNTQVGMIKNRSFKGKSFNLLPFFYYALL
			lipoprotein [Mycoplasma pneumoniae]	584	584	1	0	1	WP_010875004.1
>MPN648	MKSQFKANVLAILLVSLFLINGLVFLSKTLFKLFNFRVTHSLNNYYTFNLLIKAWRSIKNDFSSLNNFVFFIERQVHNFIGLLIEQPSIEEDNQPEVIEETPKLEIVVVIEKEVINSKLSDYFCFFKYRSLFFELR
			hypothetical protein [Mycoplasma pneumoniae]	267	267	1	1e-90	1	WP_010875005.1
>MPN376	MKRLQYRFLLFGFALGSFGWFVASSAFTSVVKSNNETLSSDGGVHMRYLKGKGDVLSILKSKSPAITQRFDLKWNNGKKTEVYLNNVNNYISESLYAQEALKQIERTAQLSIQNGELPDVKVYTNSGASFGLVGWHTDNGRTWAFRHENKYDKNVHFSWNQTYYKYSNRERTASNPYYWKWVAWFDLGYANQRIGLVENDEYHIDKRVPEPTPRKWDKNKPLWGDIRSKILYSAERLDPDKGIFIWFNQTGFNTKGTKGWANSGFFTDFWDTNNNPNAFTTNITSEGGNSNWHSPDWGSHTTDTRFFLKLEPYSKLFYKENGQERSITVSDYIRKAKSTKTNYQWVNKNQIKTLVRKTRSIDLGLGSAVRQTYTTKSDIASNQQLKYKLKDSTFSIDTY…
			hypothetical protein [Mycoplasma pneumoniae]	2325	2325	1	0	1	WP_010874732.1
>MPN184	MQAKPTTAVKQKQNFGQRLFTLLRNRDFMISFLITVVLLVLFRVLAIIPLPGIQVNQTGLDQNSNDFFSLFNLLGGGGLNQLSLFAVGISPYISAQIVMQLLSTDLIPPLSKLVNSGEVGRRKIEMITRIITLPFALVQSFAVIQIATNSGGGSSPITLKNNGSDFVAFYIIAMTAGTYLSVFLGDTISKKGIGNGITLLILSGILAQLPEGFIAAYSVLSGVVVTINATLTTAISFFIYFMAFVTLLFATTFITQETRKIPIQQSGQGLVTESSALPYLPIKVNSAGVIPVIFASSIMSIPVTIAQFQPQTESRWFVEDYLSLSKPTGIVLYGILVILFSFFYSYIQINPERLAKNFEKSGRFIPGIRPGKDTEKHIARVLVRINFIGAPFLTVIAII…
			preprotein translocase subunit SecY [Mycoplasma pneumoniae]	942	942	1	0	1	WP_010874541.1
			secretion protein Y [Mycoplasma gallisepticum]	554	554	0.93	0	0.65	AAB95406.1
>MPN319	MSHQEQLHKPNRQQFSEKQFIAFAFNYVAGFGFISVVLTMFKLGPFSYLILGLAALGILGVMLSFSRLSIICGSKAYGGSYLIAKKALGVKTITARFFTFLSGWNVSLTGPFNGLIVPAVLVLSFADIKAVKDNNGALIGLLVGGFVLFGALNFISLFGLKMNKNAILFFAIVKWVVVLGGLILGIYLIGTNHGHGFVENNTLGEHIEDLSFLKVISTTVGMLVAFAGTEDLTAITPDVKSKNIRKCFLLMFGAVTLLYLIGFVIISGISGLNGYGLDGKEKNEKAINTFGSIYFQAGGKYLGIPLLVIFGLGFLLNSLASRLGMTITTARKYVALAQDGFLPSFINEQNKHHEYHKAVWASNIMTLAVMVLMIIVPFLPNDENPGKQLVMFDAISVLV…
			amino acid permease [Mycoplasma pneumoniae]	995	995	1	0	0.99	WP_058157853.1
>MPN373	MVSDGGGQTDNNAEGGNLRIALTKNAFNPNQSTTVDIPYKIENRSVGNNKEQKTLVFDFSGLNPYEYNMIVGALFTDSSFINDAYAPIQSTFQRQLKEFLQVKYENQVGANGSFDLFKPRSLSSQQLVQGERSLDGFTVELNANGGSFNFLTHVDPLVAGLTVAAIASVVVAGAVTYLVVRRYRKRNEFVDKIFASNIRAKQWR
			hypothetical protein [Mycoplasma pneumoniae]	416	416	1	6e-147	1	WP_010874729.1
>MPN684	MFSFFKQIFKSLKKFFFLLFGIIFVLFSIIFLETSILQLSNNLVNTYTALVQKTNSSDIVAPAIFKESSPVYKTELKEEKRHFSKIKLTEKKINFIWPYQESDFGSDSEKKDSTTKSSDNNPRKGDVNDKDKLFLARKRGILKAYGEANIAEKRIYKGLAVSFQNTYSFTGTDQESNNLNQNTVSDPQNLIYDKEGNLLGYFVDGLILDGIPLRAGIARFPGDKGKGEDKKTTKKKSEIKQASSATTVLQPLAAQAKMTDAKETTNNEEPKKDSNVEEQYTTNNKDKVWFKSDETQAGSSSGESETSKLSTSYLFTGGQEAANWFPNLYANVPIVLPISPGSQFWLETNPFKEIIEVFQKEKEEKEKQSFSLTFTLDTSKLSHLDKEEFDWLEKQAETI…
			ABC transporter permease [Mycoplasma pneumoniae]	3798	3798	1	0	1	WP_010875041.1
>MPN271	MRKKKFLSRFSFSSLFLLCGTLLSACTGIQADLRNLIKETTGKDIDLSKAIKTKEGKKNIIASLKKSYEVNPKDTTKLLLDAWKQSFEEGKLGIADFDFDHVAYPQTNDPFTMERKVDHFQMTYQSFKDLLVEARLSYTFNWFGDYSSGDFTAKRGDKHYFYLFLKIKSDPKKQFSAKKFLTEGEAFTDQEGKQTTRNLEWIEFSASISWWTKGKDDVSQKSLKKFLESFATNTGYSSDINLFSYLEYLIK
			Lipoprotein 3 family-like protein [Mycoplasma pneumoniae]	390	390	1	2e-135	0.78	WP_015344906.1
>MPN272	MNRPTPNFEAIDKKISAFVTNHDNLLDKLLKQQTELLTSEITTNFEVTQQIQEEVAKKTKQHSKNYKWLVTVVLANGVVSLFLLGGLIYLFSK
			hypothetical protein [Mycoplasma pneumoniae]
>MPN313	MQRLKKSEAKQVVGGLSFWSFSAGVIMIVNAFSTLINTALDISEAANANNANGNGSSYSYKRRNSQKDYFSTGRFRLGLTPGKSSYSFPV
			hypothetical protein [Mycoplasma pneumoniae]	182	182	1	2e-58	1	WP_010874669.1
>MPN248	MALNLKIGDIVQNKYRIEKLINRGGMNSYLFLASNLHVQEFGPLQKRQFTRLVLKVVQRTDKINDNNWKKFLDGTITTTRVSHKNLVQTFDVVSPRLSVLSENQVIVLEDTVMIVMEYVDGPSLREMLNQKGYFSVQEVVYYFTKLVKVINYLHSFEHQIIHRDLKPENILFTSNLTDIKLLDFGIASAVIRNAEKTEVLTDENSLFGTVSYMTPEVLESTVNKEGKRIRKPPTVQYDIYSLGVILFEMLVGRVPFNKSIDPKKERETIQKARNFDVPLMGNLRSDVPVSLENIVFKCTAVKRENSKWMYSDTKQLLADLAQWQTEQTLIKPVHERILEGQNEMRELMVSNYLPWYLRKGVLIFFSVVLLALLIAVVSFFIITGVVVHS
			serine/threonine protein kinase [Mycoplasma pneumoniae]	794	794	1	0	1	WP_010874605.1
>MPN293	MAKAPTFFSKLLKQILFANRKPFLYYKLALILFVGFVILFQVFMLRAALNGEKGINGANGTDVARSSFISIYVIGNKGVGFSLLADQPGLVYFLQGFLSFIALFFLVFSTSYNYIFWITTLAFGSLGNFFDRLTSGSGEVLDYFVFSGGNSVFNLADCCITFSFIGLFLSFLIQFFKEMKQTKS
			signal peptidase II [Mycoplasma pneumoniae]	358	358	1	4e-125	1	WP_010874650.1
>MPN209	MNKWTGLSAAAVLESRAQHGANLIPTKKLTPFWLLFLEQFKSLVVILLLVATILSLVVAIISGVNANWLFDHNLVIEWTQPFVILITVLANSLIGSIQEFKAQKSAHTLKSLTQPFTRVFREEGLVSLPVGEVVVGDIIFLEAGDIIPADGKVLQANHLRCMESFLTGESVPVDKSVVNTGGKGLLEQTNLLFSGAQVVFGSGVFEVTAVGLNTQVGQIVKTVDSSATKLSPLQQKLEKVGKWFSWFGLGLFVVVFLVQLGLLGFHNFSANWSIALIGAIALVVAIIPEGLVTFINVIFALSVQKLTKQKAIIKYLAAIETLGGVQIICTDKTGTLTQNKMKVVDYFCFSNTTQTDLARALCLCNNATVNTNGDSTGDPTEIALLQWLDRDGLELNHYT…
			cation-transporting P-type ATPase [Mycoplasma pneumoniae]	1763	1763	1	0	1	WP_010874566.1
>MPN610	MKQKIKSRLKKDNWLRYLSQTVAVCFLLLFISFFIFLLIEAAKTGPDFTKSLLGLEFNLGAKKASIWFPLLVSFVVSIGSLIIASYIGVRTSIFLVYRCKPRIRKKLLLVIDILSGIPSVIFGLFATQILSSIFRDVLHLPPLSLLNVIVMLSFMIIPIVISLTTNALLHVESSLMTVAISLGENKTSVIYKVIKKEIKAQLVVILVLAFGRAISETMAVNFILQSVNYQEVIANDRFFTSDLKTLGSVISTFIFSENGDEQVSGVLYTFGIIIFVLISFLNFFAIWSTRPKTLERYPFLKKISNFIYQVVWFIPNNIGALFTDLTARRQQVKKITAANVEQRATFFKERMQTNHLNKVYTSWKILQEIFCAVLAFGFVLGILLFVFINGSQAIQRSGS…
			phosphate ABC transporter permease PtsA [Mycoplasma pneumoniae]	1287	1287	1	0	1	WP_010874967.1
>MPN076	MLWAIVLLGYLLFVVEWFVIDRIAGKPAGILDSNTKVLPNYDGWVNSFFANSAGSIAGSATNWSITLLRAVGSVLCGIVVLKFGYRYAVMIMMGLMCLCFPFLIIGDPLGGNNQLTLLRPLSKEVMGKLSSLSSQLHEGQLLGPVMAEGKTMLADGQTIDLVQGLDKNLIGTSSSIAGYALFIIFRSTIAIGGTTLVTYSQPLIASLSTQRRKSVLSNANLWGFNSGIVVAFVPFLFQSVQQAGTKYWVFILTALILIGFGILCVFAWFEKQMDPFMPQKQTKEQMQLGNQPSAGDILKRKATWKMIGMYGICLVVLVNPLTGGWWNILQAVSPASSFNVKDGVKTLKPLEGAGGYFAGLPTLAILWVLGYGMGYMVFSPFNKTVYDRKRWLSFMFFMN…
			hypothetical protein C985_0079 [Mycoplasma pneumoniae M129-B7]	1133	1133	1	0	1	AGC04017.2
			MFS transporter [Mycoplasma gallisepticum]	262	262	0.96	4e-77	0.34	WP_014886345.1
>MPN270	MQYTVLIPLFIFIGAMVLFGFSFQKKQPQRRIVQILFLAYCVDFLALIIAVMMLTFLSYDDLMLGVLIPVLILSIIMFFVMIIAHYPLMKRLFGH
			hypothetical protein [Mycoplasma pneumoniae] 182 182 100% 2e-58 100% WP_010874627.1
>MPN680	MPLNLNKKHKELKTTFNPFWSAAVVNEKNGLKNLKKAWGIIFKVLKVAIFIFLTIVGLWGCTQTLAQPWTGTNQLLGSGLEIGYNFGTTGDYRYDLQSNNVGPYFTFSDYTLAYGPFYGWFVWPASQIVLPIMYATRVPLGSGPELGFNMILSLIVLLFLVRLITIVITLNSTLALEKMNEVQGKLAEINAKYKGALDLQSKRNRQMEIMSLYKKHNIKSSASFVQVFVTLPIFLIIYRIVTTLRPIKAIILFNFWDLSKVPLTEIFSNFTSTGWTFIIFLIIVLPVQFISQKLPQIWASKRNENAKAHSQKSIEQLNKTKRMQLIFYFVFAVITAFSAAGVGVYWFLNALFTLLQSYLTHLFIVKRRTRRRLTYSKLEQMLERE
			membrane protein insertase YidC [Mycoplasma pneumoniae]	779	779	1	0	1	WP_010875037.1
>MPN417	MTSLFFYQISDKQKRWNWYWKLALAIIVLVVIIYSFIDNFSGFNVSGFRNFSRNFIRLFTPDTARDYFLGSYLLQTIFYVVSGSILGFVIALWFSYLTAFKIQPLYIALPTRLFTIFLRSFPVLVFAFLFNNLFNKQLTATLTITWFSWLWSTKYITAFFENSALKQFFNQSSRYIHKFKAFWNTVVISQAERLWLFLLYSLEANFRWTTVLSIAGITGIGELIATPLGGTVQLNLVLIPMLTLIGFLLFLEASVFLLTKFVLQKQSQAGDYFLQAKTLQKRKWKKVMIYILALVLAAFTLANLVQLDYTVKAPGFVADFFKQFFQTKTAFLISEDANINPLLMLLKLTTQAISLITLVFVLALLFGFLASKLFSTITSISLKLLLLVIRVIPSVLLFR…
			ABC transporter permease [Mycoplasma pneumoniae]	1070	1070	1	0	1	WP_010874773.1
>MPN213	MKLSAIISLSVAGTVGTTAVVVPTTITLVNKTHQVEHESEQSDFQDIRFGLNSVKLPKAQPAAATRITVENGTDKLVNYKSSPQQLFLAKNALKDKLQGEFDKFLSDAKAFPALTADLQEWVDQQLFNPNQSFFDLSAPRSNFTLSSDKKASLDFIFRFTNFTESVQLLKLPEGVSVVVDSKQSFDYYVNASAQKLLVLPLSLPDYTLGLNYMFDHITLNGKVVNKFSFNPFKTNLNLAFSNVYNGVDVFEAQKNLVGKGKYLNTHVKAEDVKKDVNANIKNQFDIAKIIAELMGKALKEFGNQQEGQPLSFLKVMDKVKEDFEKLFNLVRPGLGKFVKDLIQSSSQAENKITVYKLIFDNKKTILNLLKELSIPELNSSLGLVDVLFDGITDSDGLYE…
			hypothetical protein [Mycoplasma pneumoniae]	2055	2055	1	0	1	WP_010874570.1
>MPN489	MGYKLKRWPLVAFTFTGIGLGVVLAACSALNTSNLFPRQNRSKQLIGFTENNIIKPEAVLKAALAEDNGTETILRVNFGEALKSWYQNNKDRNIATRLTIFSENVEDEHDNLLDQKQQAEPINWPIELQKEYDQWGGSESSWKALKLYDRLIADFQSLIFSNIVANVQLTDGSDQFKPTTKDNLDSTSNKIKFVNSKPNDPNGEFFANLQAYLFAQWVVEENPLPLTQAFFAYQAPKDGLDSLYDQAAIGSALQLGYAFPAFREPNNGQSQGKTTFDPTPNSAQNFGDFIKAVFPEQKNGQTQQSNTSSRTGLFDWQTKWNTNGAANKLLVTKSNLRGAFKGVGLATAIIDQYEYLVGGSKTSSLPEVKVDSNKSNQNPLDSFFMEGKDAVAIRSIVSR…
			DUF3713 domain-containing protein [Mycoplasma pneumoniae]	2647	2647	1	0	1	WP_010874845.1
>MPN288	MKFKYCAIFFSGFLGLSAILAACGARGKFDQVDDGKIKLAFSLTSKSASNALQAIVKKYNEVKKPGDYHIEITQIAGGYDGGRSDLQTRVNVKDTTNFYNLILNYPDLVSTLGRVGMELLFDKVNTDKLSDRFLDFNKRISAISKPGIYGIPVSLSTEVLSINGPVLHYILKSAKGDSDNVKVSQRTGETTQKSKVTNPLKINTQNDPATKDLWEKIEASAKANGKSNKDGQTKGKKKVEKSSSSSLVNLKQSTDQTTTDDGSQKSDNKIKESWGEYQEVDGGLKNFEFKASIFENWHDLLDFSTRVAKSFTNVKGKDIKKGTDIQGVLGVDSTPNSLFTSVFAAGGGDYNNFFYKIENGRADFSNFKNKGTSYQNLQKVFGDFKGLIDKNGIFVNKGG…
			lipoprotein [Mycoplasma pneumoniae]	1581	1581	1	0	1	WP_010874645.1
>MPN113	MNVYQTIANFGTNILESLGLEAALSPTLSNTYIYGIPVLGAIFSGLITKKLTKSTAKSLIVQALFVILGTLAFLVITLASPAKPETGAFNQATLWIAFVVICFIMFFIGANRSIFWSTITELKVNKEIVGLAVGFISIIGFSKDVWLSPLLTGTTNQFIVKNSQGTSFYSQQALVAWAIFALINACLALLVTYMIVRKVKYGKVWVNPKFKKVFALGEQQYGH
			hypothetical protein [Mycoplasma pneumoniae]	441	441	1	1e-156	1	WP_010874470.1
			MFS transporter [Desulfosporosinus youngiae]	62	62	0.59	1e-07	0.34	WP_007785060.1
>MPN340	MEHLNQEQKAAVTCDNGVNVVYSGAGTGKTTVIAERFAYLVNEKGVNPQSILAFTFTDKAASEMRQRIIKLIPQKSLQDLHIYTFHSFANRFLQKHGKSDFAILSDSNRFFSDYEMGDQLQTVVEIYKNKVVDLELDNLEYNSAFRDACTDTFNEDFSTISNGQFRKRAATALRAYQNYLITNNLFDFSDLIIETCHLLKGNSELLQAFTESVHYILVDEFQDTNLAQYELVKLLATTHPNLFLVGDSNQMIYGWRGAVVEIFELLKNDFQAVKEFYTTQNYRSIQAVLAVANDVLTAIARKERKALVLLHSSIDSKAVPVHYKANSLKNQDQWIIYQMKQLHLNNGVPYDQMAVLFRKNKHLDAFSQTVLEDGDLPLAKLNLLTIHAAKGLEFEAVFV…
			ATP-dependent helicase [Mycoplasma pneumoniae]	1089	1089	1	0	1	WP_010874696.1
>MPN565	MGREVEPIFDLVLLWFLLVPLVVYALLLLLLFFTTPYLIVEAIPFCYGIALMMISLFMSGMFPQAWNVWVIFGRFVLVLVVLMLSFFVINKLTNLVLLRSRYAMVVAQGLVHTGKVKQQSQQAMSDIKTKWDKEKSKTVVVTIKKKRVKSSD
			hypothetical protein [Mycoplasma pneumoniae]	302	302	1	5e-103	1	WP_017532864.1
>MPN216	MDKHQKFDQSLFQRVDINVLKRSDQLIGKPTTNFVEIMKRLFQNKWAILFFLLIVLIILLAIIVPLASPYSAVTPVSNNALAQNLPPRYLWNGAGDIQVEKITARSIAEVAQSSGVLVGKLPEASSNPLATNVKYNIAPYQLAELKNYYPLLGTNGLGVDIWTLLWASMAKSLWIAIVVALVSMVFGTIYGAIAGSFVGRAADNIMSRIIEIIDLVPSILWIIVLGATFRFGGVKQFDDSVVIFTLIFVFWTWPAATTRIYILKNKDTEYIQAARTLGAKQIRIIFVHMLPVVTGRLAVVFVSLIPAVIGYEASLVFLGLKPATEVGLGALLNQVTSSGNIALITSSIVSFAILTVSTRVFANALNDAIDPRVIRR
			peptide ABC transporter permease [Mycoplasma genitalium]	652	652	1	0	0.84	WP_009885933.1
>MPN496	MLNKIKLQQKRKLIIGWSVFALINLVVILLTVLLRAGLPNLVSKGVTPFSAQAFGDAFIFLITRVYLDNFLRQPALLLGVITLIGYLALGRGGVQSVVGALKTVIGFILLSIGSGVLVSTARPVFDTIKGLGGTGVVLLDPYFSLASANDFFTNSFLNNDYVSLIAFSLLVGFIVNIIFVGLKRWTNTNSIMVTGHVMLQQAAVVTTLFYIVLFRQIPLLGTGIAYGAQAGLVIISGIFLGVYWSTASTGTYLVTNKVTNNAGFSIGHQQMLGIMTVAKLGKYFGDKNDSAEHKKLPKALKIFEDNIFTQTIIILSLFVVLFIVILASYKGDKPLLINWDKFGAINGLEIWNTTFGGANFTLNIIGGALKMVASLIAIMTGVRMFITELQQAFQGISEK…
			PTS ascorbate transporter subunit IIC [Mycoplasma pneumoniae]	1287	1287	1	0	1	WP_010874852.1
>MPN651	MFLGVMIFGPIAALILKHTEKFWIHRIKSGFEMLVNNFYLGFLGFALIFPSFYLSIYLIGYIQLGLKLLVEIMQQYKLYPIAAIVIEPAKVLFLNNAINHGVLTPLGLQQVRDSGKSILFLLESNPGPGLGLLVAFLIFFFKRDKKLSSNAASSSPIHLFGGIHEVYFPFVLLKPVLILATIAVGVVGNGILQIFNAGTIAPVSPGSVIAGFLQINKTPLDVAGYALALVLSAVTSLLISLLLLSLTRKKQLKTLQEAQAQVAEMKQTPAKKPRQKDTPAIATKIDFSQVTFVCDAGMGSSTMGAAIFRKELKNQNIEDITVINKAIVDLKDEKVIITISQLYDRVKAKRADATIYTINQFLDKQGYLTIIEKIKNEKN
			PTS mannitol transporter subunit IIBC [Mycoplasma pneumoniae]	757	757	1	0	1	WP_010875008.1
>MPN671	MKKNKGLNEATTSEKPQFPKRTAWKIFWWVVILAIIIGILVYILMPRATTAVIEKWELSGTTLSAQIKGLSGKHTFQRINNSTYVTDDILQVSISFQGINPIVVTAHKATNGSGETIFNIANLSINQSTGKAIVNGMMTQDQKSNNGTELASIKGLHDIGTFVAPDTRARDVLNIFFGLLPIIIFVIFFLLFWRSARGISGGGRSEEDNIFSIGKTQAKLAKSSVRFDNIAGLQEEKHELLEIVDYLKNPLKYAQMGARSPRGVILYGPPGTGKTLLAKAVAGEAGVPFFQSTGSGFEDMLVGVGAKRVRDLFNKAKKAAPCIIFIDEIDSVGSKRGRVELSSYSVVEQTLNQLLAEMDGFTSRTGVVVMAATNRLDVLDDALLRPGRFDRHIQINLPD…
			ATP-dependent zinc metalloprotease FtsH [Mycoplasma pneumoniae]	1449	1449	1	0	1	WP_010875028.1
>MPN224	MNPSVSSRPPWSTAFYLGPGFPIQWYGIIVAIGIAFGILMFVLKLIYFYKIQDNSFYFFIFIAVLTMVLGARAWYFLIEAVDGRSSGSNFFDFRNGGLAIQGGVLLTTLAGIIYFNVFLNMKTTKTKTTAKLLNNKNQIKTVYVERNISVFVMLDLIAPCVLIGQAIGRWGNFFNAEVYGAALVGSKNDTLSAANTTWGFLRILMPKVWDGMFINGSFRIPLFLIESFFNTIFFVFIYFVMDHIKGIRSGTIGFSYFLATGIVRLILETQRDEAFKYNTSIVFSALLILVGIVGIIYCQTLAIKLRGYFWTYFFLYGWYKVAAFFTTLFMKDRTQACSSKFAFYEKSLPEKERSFFQLKYYNDVLPPKIYRLYDHEMLMFDKLEAVPEA
			prolipoprotein diacylglyceryl transferase [Mycoplasma pneumoniae]	788	788	1	0	1	WP_010874581.1
>MPN358	METQNQIETLRYIFNQLNNQDKPQIIWFSGEGEDEKINFLIRLDNYFQPTFVQDLTINFLPAFVKRNKKNPPNTLAKGNFVNIANKLLAVLARSLSWKQLNKPQQKWLLWLLVPFLLLRQLWLKKKVSKIFQFVNERGILSFIKEQWPILTTLVTVGTTLGTPIFSITISQQKAILENAGHGAFVFLVIFSVFAIALGLVSSLIFLVSSLFSIRQKKSLQQLHQILSRLINKYFCFANSEQNQTGRYQLKNTGVCFFYGFDFEEKEYITQAMNLLLLLKQTNCFVLVGCKESNMLLIKNKVEPDINLKQSSLYLDLKSQISPLAQISKYNLLFEELALDADMFYLEDFFALLKTPRQIVNFLFRIKQNLKEFHQPQTLWFDYLALWALVIATDFEFNNV…
			hypothetical protein [Mycoplasma pneumoniae]	1069	1069	1	0	1	WP_010874714.1
>MPN442	MKKLLIKPQFWFLTLGGFISSSVILVACATPSNSALQTVFKARSNQFFNGEQGSLQNALATALKDPEANKQFVAAPLLKALTAWYENNQDKQVTQFFKDTKKSVDEQYNQAVDKVVSASRNKNLFVQQDLLDSAGGVRNLKSPEVVWTAH
			hypothetical protein [Mycoplasma pneumoniae]	305	305	1	7e-105	1	WP_010874798.1
			DUF3713 domain-containing protein [Mycoplasma pneumoniae]	234	234	1	1e-68	0.77	WP_053344085.1
>MPN339	MQVKVIDENSNTTAVLNCAKAKTRALAWLCDTVLLAILLAIIYGISSIFIKEQSSVFLIMTVSQAVLWLTYFVILPGLWKGKTLFRALLGLSLLIFKKRFWNLLVHELFLWVWYSVIFLALAIYFFVNRDDPKILQAFFDNQNSNLSWIFVKILLSVISVLQLVFVVYFCFSSQKQALQDLLSKSFMVQKAIKVKDCKSELKSTNTIKTHSDLPGDIDLEQLGD
			RDD family protein [Mycoplasma pneumoniae]	444	444	1	9e-158	1	WP_010874695.1
>MPN491	MKLTLWLVLGAVGVGAVGTGVGFGTKYFLDHKAKSNVDVAFKQRSLRKQVNVGFWNALNFLGSERSFGNQNSKVKTKGIAEIINLLKYDIVGLAEIQPSTESTAERFVDQLNEYADPYTSWSYDLSPVTTSKTASEGQKERILIVYNSQSVKMEGQGWFYDNPEMDISNYVSDGSSSKTRTPKKTKTSKKKPIKKKSSKSKSSKGSKKQKTTNESESETLELKLEQRRVTTRSQSKQQKGQEQATDQTDSEGVTTEEGADNTDTELVETTAETTEQEATTKSTKDTKETKDRTKVDWSRPPYSAEFSTQKGKVVVAFGHFDSPGANTKRGEKIAKMGKGQGAHEYFEAQTTFKAMDSIKQHFNNENILFMADTNIKFGNQAAAFGESKDYTFLTEDNEA…
			hypothetical protein [Mycoplasma pneumoniae]	970	970	1	0	1	WP_010874847.1
>MPN212	MRKLIKLNVIVFVLLYLGELFASLSFKLISCLKTRNQYSLNGYYALFVFVNIIQKMANSFQKLASSVVLFETEINEFLVLFTDTKNKREESEPVRQVSTTQEYHQVTLDQQHYFNHKLSDYFRLFKDKTFFFEII
			hypothetical protein [Mycoplasma pneumoniae]	271	271	1	7e-92	1	WP_010874569.1
>MPN527	MNGARIAFWPKKEQHQLFNLSFSAMMLALALIASFVSHFISIPFLSALKLTIDISSVFLIACAFFVSYSWALVITVALSLCSFIWDGNNWIGILTLTIANFAIVSFTRLYFHIFAQIKLRWLWVFSLATLSNTLLLTTLNGLLITPLYWYWFGYVPTANFVEVAKIYNKTPYFHFFLFGVPNYWGGIFALYSLFNVIKFTLVSLIGVPVMRAFQKFYWKKAQIVY
			hypothetical protein [Mycoplasma pneumoniae]	445	445	1	4e-158	1	WP_010874883.1
>MPN359	MNYSYSFKEYIERFAKKVNSIDSEYFEFSSYIERMRTVFGLLIALICFSNVLCFLFIATWFSTKGFGQHYRALIFTLFIPFVTSLLANIIFINLNRAFREYFKISSKSRSFLVICAFSSLPIVNIWLMLWWVAMIKRFTSNYAFAIFDKYNGLTSGVFIFDFADNVNFEGKLVSFDNTKDTNRDFVHFYSEAKLKRDKITLQTNPIPHERMYVNRMYYQQKLSMGANQNSPSTAFANLKRYVEHKQQKIIKIKQFILT
			hypothetical protein [Mycoplasma pneumoniae]	529	529	1	0	1	WP_010874715.1
>MPN207	MQIKAQDTGQQKKSCLLSNIRNKWKNRNRGSFRQWVGKLSNGLMIPIAVLPIAGIFLGVGDAIAGNAGDLTGLRYFGLFIKNGGDVVFANLPILFAIAIAITFSQDAGVAGFSAFVFWAAMNGFMSSLILPFDKAGKIITDTSTPIAGFKVLYNKSVPVHAIATTLGLRTLSTSVFGGIIVGALTSVLYKKFYAIRLPDVIGFFSGTRFVPIICFVVAIPVALILLMIWPAVSIGLNAIGTGLGFLGGKGYGANSLIFGYIERSLIPFGVHHAFYAPLWYTSAGGSLQEIVNQQVWIRPDFHLSDNYVARVIGWVDPNNSSMYIIPGALNGQNGSSTGNTMSKDLNGALSAYMSKESTAFLTWKDLVDGLTFKGNFDKMAENGLLDGSNKIWLGLNGSG…
			PTS glucose EIICBA component [Mycoplasma pneumoniae]	1896	1896	1	0	1	WP_010874564.1
>MPN666	MEQNNCKIRTWFAKLALAQKVFLGVIPLFFICFVFVIADIVISLQNKGHIIEEIDKFTNQSNVMLLIYACWYVSKPKSHYLKNQQFFLSAFAYIIFTFLGYNVILAASQQAYSDKDAYSLASSVFLHVLAPIAFLVAGIVKMKTDKDVTFNHFWKSLGYFMIYPLVYGLYLATIPYVRGHYVSDDGKSTTYVVYGEITNTKDNPIVAWPVVICFLFIYFPLSFLAVYALQCKLLNRPLKAQFKCATNKCPK
			DUF1600 domain-containing protein [Mycoplasma pneumoniae]	513	513	1	0	1	WP_010875023.1
>MPN318	MAVASKKFTERQFLFFVVNYIAGFGFISTALSLFELGPLSWVIFFLVSLISLIVTLAFARVSAIDKNNYGGAYLWAKKAFNSERYSHRLFIFFTGWNNFIASPLYAAIAPLFILSAFKGIDGIQGNAANTWILIAAGFTFYLLLAFLSTKGTSLNKKLIAVFASIKWAVLLSTLIVALIVIGKNGNGYAINNDIKQGPFKEREITLGAVATVFITFFYSYSGAEDISTMTPDVKTTNFRKILIISFIAVFLFYFVGILIFNGLLNVSQSDDDKGKDGRIASVADIFRLAGGLGALIFYGVGALFNNVSTRLSTIIANSRKILPLAQDNYLPTTFSKANSKGEFQNAIWFTFGTTIITMTVLFFVPLITSNFDFDKSTEYASSIGSAATLVQYILVFFII…
			amino acid permease [Mycoplasma pneumoniae]	965	965	1	0	0.99	WP_054175766.1
>MPN056	MKLSKKYLLAVPFFVLMVIFFVVPMAWIIVSGLQNENGASITEKYQPLVGGYSFFQSFWTSLWTATVTVLVALLVAFPFCYFLSQSKNKVFRSFVIALATAPIWSSFLIKLIGLKTLLDLVLGLALNRVGDNNLTFGSGYTLIGMIYLFTPFMFLPLYNNFCILPKNLILASQDLGYNWITSFIKVVIPFSKTAILSGIALTFFPSLTSVAIAQFLDNSNQNNTLGNYVFTLGNNGYDSAIERGRASGAIIIAALITFAFYFVVIFAPRIVRLIQTKCLKYRRVNV
			spermidine/putrescine ABC transporter permease [Mycoplasma genitalium M2288]	402	402	0.93	3e-139	0.79	AFQ04342.1
>MPN603	MEHVNEILATVGRILHETTTANTNVANKSTERLGAYIGAGITMVGGATVGLGQGYIFGKAVEAVARNPEVEKQVFKLIFIGSAISESSSIYSLLIAFILIFVSGA
			ATP synthase subunit C [Mycoplasma pneumoniae]	205	205	1	5e-67	1	WP_010874960.1
>MPN058	MKKQLKYWFSLMGLTMSVGLTACSSNQFVFANFESYVSPLLLERAEAKQPMTFLTYPTNEKLINGFANNTYTVAVASSYAVSELQQQGHLLPIDWAKFNLKKTQNGSNQATIQNKEDAKELFTKEIGDISGELLNWGVPYFLQDLVFVYRGEKIQELEGQDVTWSTIIKAIVNHKDRFNNNRLALIDDARTIFSLANVVHHEVKNTTVDVNPTGSTLNYFGNVYESFANLGLKRDNLNTLFVNSDSNIIINELANGRRQGGIVYNGDAVYAALGGDLRDEINENNLPNGDNFHIVQPKHSPVALDFLIINQQQTHFRDAAHQLIYQLALEGADQTAEELLKTDEEKGTSDEDYYTYGAMQNFSYVNYVSPLKNISDETTGIVFKENKQADTKQVVKQQS…
			lipoprotein [Mycoplasma pneumoniae]	998	998	1	0	1	WP_010874415.1
			spermidine/putrescine ABC transporter substrate-binding protein [Mycoplasma gallisepticum]	280	280	0.98	3e-85	0.36	WP_014574547.1
>MPN399	MLLFINRFAKTIILLFGMLVFLVLLGLGGAALYFKDNAAKLYIDTRKSIDSSFDSSQAFIDTYNGSSSKFSVESINKQIEEVKKKVEESTKKLEEYEKQINQAKGLNGYLVSPEKLKELQEAKKSLQATKSQIEKYANTLKTANNGKTGQNGTSSSTIPITKISGSTISVSTRDTNGKTNSALKDIQEFSTQANDIIKQYKEIKNKIPTEKQFNEYYTIGAITLVSVSGGVLAVLIVSTVMTFLGSKKLGLRTFSRLTSTDQIADHVNDILDRYPELEDAVLEELDQ
			hypothetical protein [Mycoplasma pneumoniae]	572	572	1	0	1	WP_010874755.1
>MPN350	MNAASAIALLIVFSLVIGYLMGSVMFADVFGKILNKDVRKLGSKNPGATNSIRVFGLKIGFLVGLCDALKGFLAFVFSFLIFSFWLQQYLNVNQYQKVYYLTYLSCFAATIGHIFPLYFKFKGGKAIATTGGSLLAISLWWFVICLVLWLLVTLITKYVSLASLVTFFILAIIILVPWLDYLYFFKPNPINAISYQNDWYIILFFVLWYWPLTIAVFWLHRKNIHRLLNKTENKVTQLN
			glycerol-3-phosphate 1-O-acyltransferase PlsY [Mycoplasma pneumoniae]	473	473	1	2e-168	1	WP_010874706.1
>MPN215	MFIVMTIVFFLVNSTGQTPLSATSSKDLEAVKTQLDAFGFNDPLIVRYGRYWQTLFSGSLGTYYSSPNQTIDQIVFGRVPNTLYVVLISFFIGSLLGIIFGMISGLFRGKLIDAVINVLVVLFVSIPSFVVGLGLLKAAGLFRLPPRFINFDDANFNFGNFLLASIIPILSLVFYTSAAFTYRVRNEVVEVMNQDYIKTARSKGLSTFAVALYHIFRNSIIPSVPLFVFGISGAFSGGFIIESLFGVQGVSRILIDSVQSNETNLVMFNIMFIQGIPLLASVFIELIYVLVDPRIRIASAGGVSLWTKLKFVYLRQAWLRKWRRINHTNSHNVLFNSPQHRQLLELKAIDYKHNTISLTEQQKTTLKIEPTANFVLLGTKCLKIITIHG
			RecName: Full=Oligopeptide transport system permease protein OppB	606	606	1	0	0.77	P47323.1
>MPN467	MRKKRLLSRISFSSLFLLCGTLLSACTGIQADLRNLIKETTGKDIDLSKAIKTKEGKKNIIASLKKSYEVNPRDTTKLLLDAWKQSFEEGKLGIPDFDLTM
			hypothetical protein [Mycoplasma pneumoniae]	201	201	1	2e-65	1	WP_010874823.1
>MPN337	MVKKELEMYNLYTFQIDLDKKLLFEKADNQQNYSKIRARYFKNSARNQQAVFLNKNLIKNTFNKALLNFSDFLSGSGVESIFKQVIDDQPEVLNYLKQVKKEDSCDGHSEASQLVFNVVINPKNTLANFFEELTIYLHFNEENNTVVGSFSLKWNIKRADLFSETKNIAINNLIHTFCKNNLNEVSFIQIIKCFAKTLINKQGQIVLESCAFKQKWQNIVEQKYPFSTIHKNLKIVNSDFFDAFFVILLLICHLNNNLLWLCEKTEHFEWKLNSKISNFKEDNTEVYLSKMLLFLKDWYFENQAVTNEDIEKVDEVEDIGKLVEKYSANQPQKLSSNSTVYVFEPDKKQCFLKNDDFFNTNEAKLLFLITMQPNVFGLDDTAIANDLNLREIGDFFKEI…
			hypothetical protein [Mycoplasma pneumoniae]	1254	1254	1	0	1	WP_010874693.1
>MPN135	MFKWLLKHRSKPTPLELGIFDQKVSFWKPFLLFCPALLTTFLFTLVPFFLTLQKGFSHNEDIYRVDSQQFGFQTFANLFSESNFILGLRNSFLYSIISLPLTIVLAIIISSAIVFVYRKLARGFWQTVFFLPYVTSGVAVSIAFIYILDSSSGILNNIFHVNIKWLDSGERDTFNALWGILIFGIWKNMAFNVLVISTAMLSVDPTLYKVANLDGAKPIRQFFKITLPSIRPTLIFLLTLLILGGMQVFPISLFNGNDSEAVTNGGSTILLYIFQKIRDQNNNFAGAATLVLFILGVCYGLVLRNGFRLIEWAQWKIKRHYVQTKLNLV
			sugar ABC transporter permease [Mycoplasma pneumoniae]	658	658	1	0	1	WP_010874492.1
>MPN253	MRSPFPVPMVPLTIKTWQKKLPNWLTIYRIFIAVPTIIFLGLNHLLGSVASFTVLGNVTIHLQVSLFIGGVLFITAVISDYLDGYWARKWRVVSNFGKLWDPLADKVIINGVLIALVAYGYFHFSFLIVIVLRDLVLDGLRFYAQEKQLIIPANQWGKWKTTWQMIAILMSCFVFSFSLKETNSANTKIFYWAIVHLPYYLATAFSLVSFGIYAQQIYKTIKVKVKL
			CDP-diacylglycerol--glycerol-3-phosphate 3-phosphatidyltransferase [Mycoplasma pneumoniae]	456	456	1	4e-162	1	WP_010874610.1
>MPN043	MFNLSDFSELPRWIGAEFLGTFFLILSGNGAGSQLTLNKMFAKESKAKLLTAAFAWGIAVLVGVLIANSLFEGAGNINPAVSLFYAVSGTIQKALYPLHVNFSIPLLWVALLLAWVAQFAGAMLAQALLNFLFWKHIEQTDPQSVLVTHCTNPAIFNIPRNFATEFVATSVLIASLLVAGSFGANRFDQSPRGVVPMLVVTGLIMSFGAATGTAINPARDLGPRIVYWLSPIKNKDPNLKYSWIPVAAPLSASVILGVLVAVIV
			aquaporin family protein [Mycoplasma pneumoniae]	522	522	1	0	1	WP_010874400.1
>MPN250	MESKWLTVDTKHLYGFDEAIFIQKYQKKVNQIHQQFLNQQLPDGHMNGWYSQPDQDHKGLLKQINTIAKQFNALKVTDIVYLGIGGSYTGIRAILDFLKPEQKANIKVHFVPDISAFNIAAVARAIKGKSWALVVTSKSGRTLEPAVTFRYFRNLLHKQYKQKHALRTVVITDAVKGLLVGMSNQYGYAHLTIPSNIGGRFSTLSPAGLLLAKLCGHDPKQLLLGTLTAKQELANSDLNTNSAYYYAALRHWLYTTKKLKIEVTVAYHSAYEYLLLQHRQLFGESEGKGGKSLFPTFSLFTTDLHSMGQLYQEGEKNFFETVIQVQTQFHDLELPPSDFNNDDQLDYLLAKSMNEISNTALEAVVEAHFQSNVNIIKLTLKERTTFMFGYFYFWLSMAT…
			glucose-6-phosphate isomerase [Mycoplasma pneumoniae]	890	890	1	0	1	WP_010874607.1
>MPN236	MDKLINKPQPLTSDISTSGFIYFAVVFVAIMGYLLFKNLLFLFFFKRYPKNTPKIGVGNITTIAMIIAVAVSIVLVLMALAGGLAAALFRGYPGFRVTLELILVKISGLLFGPIVGIFSAATIDFLTVIFSGGVFNVGYVLGAILTGMIAGILREVLISTALLHNRNLSDFAYLVLSIGMVIAAFLITQFFVLGISNNLKEIKGDEEFRLKFNAPSIVFELSLTQYANILLYFTIAIVIAMLVLYIVWLVKQRHLSFEHSRFFYRSYKHANHQFTLFVLTKENWFYLILNVITLASTSLLMINIAFIPIFDTQTTGQTYEFWLLARLLFAPVIFLLDIIVIYPILLLLTPLMLKGFKTAVSKNQRKTLKQSFTDLQSVVLPIINKRKHQQLRQEELKRL…
			Asp-tRNA(Asn)/Glu-tRNA(Gln) amidotransferase GatCAB subunit C [Mycoplasma pneumoniae]	961	961	1	0	1	WP_010874593.1
>MPN262	MLASLTSRSATSFSIIWALVSAILILSILIWLIITIFFAWNLHLKNNKKRTKYHLEPEQIKHKIIQNKTKLGKMLDFYQQQINTTATELKWLDGQFQQIDETDKKKAHQIAIRLARNQLLQQLSVKLDQKQFSQRANNELQKLKLSNLESFTNQKIKWDQEGMKSAVSRVTINEWTFNHFAGKNRVYWDYFKQVCDVDCSIKPLKDQLEITFSSWSLLKRLQAKNLFNKLIAQSSSVKMSEKLINNALQLVQDNLALQASESGNKLLKEFELSCTNTQLVQLLGFQQFYFGTNLLSLLDLSRSIAVLVRFLNEHCKWELNERLLVETALFNNLQWVNNNDFFLKSHNDLKQLHLSAEQLAIIEQQNRPFYIDAYALLIAGVKQMLMEHDAVEPKQIHFH…
			hypothetical protein [Mycoplasma pneumoniae]	955	955	1	0	1	WP_010874619.1
>MPN214	MLGTQTTNSKPREYGGLIVSTIYIVLFFAILNLTVFFNKTNNINLILKNSCVVSFVVVWLLVCLQGIVRLKTCDGARYEISKFNQYLKLGSIYAKPNISFDEYKAKSSSYRKQTRGFWWMNFSLYLLGSLISIVVSLL
			hypothetical protein [Mycoplasma pneumoniae]	276	276	1	6e-94	1	WP_010874571.1
>MPN593	MNKKESTTTKKQWFKKCSFKKLKAEICNMLPTTPHNTKRTLIWVIVFSFITFLSFIFAYVCFNYAPVSTGFLYFLGAVFLLIGFAFAILSFVAMVKFVADYFANRFSNTQLKMDCDCAKTKK
			hypothetical protein [Mycoplasma pneumoniae]	246	246	1	8e-83	1	WP_010874950.1
>MPN308	MKQQKPKISFIAAMLIVIGSSIGAGIFFKSSTVLENSQASLVLAIFNWLVASVAVIAMALALIEIASVRNDNLSIISWVKVFNRRWLYHGCKNFMTYLYLPLTFFFMPLYFICSIQDGFRGLLGLETGAHFNTSVDWLIWLALALIITTYFLTIPPLYAKVGNIQNMVVSAVKFIPLVFVPIIGFIVAGTGNGELKNVKALVQPPQINGATASFTQLVQAGYGITRFTGIGAGMGSFISIAAIFFAYDGFYVTAGLQSEMREPKKTPWALFLGLLITTLFYLILAVALSINGGLFSGMEESMGKLFNNKRAGQIVFGVVNLMIGIGVLGIINGFALWAPRFVEDLLAQGDLPFWKQVQGRLNPNKPVVGVIYCLVLSLTVQVLFTVIGALAYLPTVADY…
			amino acid permease [Mycoplasma pneumoniae]	1132	1132	1	0	0.99	WP_053344040.1
>MPN152	MKFKYGAIVFSGLLGVSAILAACGARGKFNQVDDGKIKLASSLTSRSASTALQKVVEKYNKVKGVNDYPIEITQIAGGYDGGRTDLQTRVNVKDTTNFYNLILNYPDLVSTLGRVGMELPFDKVKTDKLADRFLDFNNRISAISKKGIYGIPVSLSTEVLSINGPVLHYILNSAQGKVSSVTSVQRTADSGSGTTNNNGVTKPLKIDKENESTKKLWEEIENKAKENGKKTSSSRRKRNLSSSKQMSTQTQPTDNSNDANQSDQAIEKTWGKYQEVEGGLKDYTFKASVFENWHDLLDFSNRVAKSFSNINTNTNKKGTDIQGVLGIDSTPNSLFTSVFAAGGGNYDNFFYKVANGRADFSNFKNKGTSYQNLQKVYGDYKGLIDSNGLFVNKGGSYSS…
			Lipoprotein 10 family-like protein [Mycoplasma pneumoniae]	1597	1597	1	0	0.99	WP_015344886.1
>MPN260	MSQSLISFSNLDNWLFVAPALLLAVLSGYLSERVGIVNIAINGGMVFGGMFLSLMSYAFVPNANDSAPSWSLAISIPLSVIFASAVGFLFGIAAIKLKADHVIVGTGVNLLGTGINFFVAQNARSLLNDTDLRVRYSFVRTGNSVSIEGIAIFAFAIIFVLLVWYLMNFTKTGLRYRAVGENPNVIDTQGISVYKYQWFGVMASTMVAALAGCCFALSPQVPSFSSGDVSGFGFIAIAIMIISMWRIIPSIVISPLFALAYVLTTGVVGNANNTYLLRTIPFIISLLVMMVFGYLNVGPKNVGKHFDKGLR
			ABC transporter permease [Mycoplasma pneumoniae]	613	613	1	0	1	WP_010874617.1
			simple sugar transport system permease protein [Mycoplasma verecundum]	160	160	0.93	2e-43	0.35	SJZ49125.1
>MPN396	MGLKKRVSFDWLLKIGIILVLAFLGLFGIIFGSYKLLNDSRLGVVFNGSTTTTVYFLNHKSKDANKELDPTQKKDGNGSGNNTEMITDVNGFLNNIEKSYANSLYAQGFSSVNITKNSHDTSAKELSDKGVFDSSWLVNDGLPSISVTFEQRREEARTRARKRQIDAQVKRNALSAIEHNYKLSLETTDGIVLFDSFDKEFIRNSLTAVVPQTTNTNSALTFEYKLSKNVITKESLHNDFLDFIKSKSLTDSDYNTGNGQKSVEGSGKWFKDKANGSAQNGNKTLVLWKDKEGAVQYVRNIFNVPKGGTDYLTFNEREKNLWDFLHAEGNFSSGDNLFLQKNNNGNSPITKASDITLKNIYYIYAAPTHFSQVATKDNNNKDAADVVAVANSADTRKLR…
			hypothetical protein [Mycoplasma pneumoniae]	1952	1952	1	0	1	WP_010874752.1
>MPN369	MRKKKFLSKVSFGSLFLLCGTVLSACTGIQADLRNLIKEATGKDIDVYKAIKTTEGKKNMITSLKKSYKVNPKDTTKLLLDAWKQSAEKGELGIPDFDFDDVIYPASKDPFTMERKIEYFQMTYQSFKDLSIEAKLSYTFNWFGDYSSGDFTAKKGDKHYFDLFPKIKSNSDPGKQFTTEKFLTKEEKIKVNGKEITRNLEWIEFSASLSFSLKGKDDVSEKSVNKFLSTFANNTEGYSSDINLFIYLEYLIK
			Lipoprotein 3 family-like protein [Mycoplasma pneumoniae]	504	504	1	1e-180	0.99	WP_015344906.1
>MPN455	MINQANNQVNFSEQQFVHHKRFSVIRLTFSVAAIGILFIFLIGFGVQQLLTNTTSLGTLASDIRTLGTIAFVASLVSLILYFVTAFKLRNRNTTLAWFWGLIIADVISYGITLGVLLTLATTQLRELIDFKFSDIVFAFLGAALVYGTVWGLSALPSQQRRYQQTQTLFRIFIWAFFISIIASLLTFVLNFTVFRGGRTNILDLLFPGLSLIVGGIFSLLSVYFVCLQIRNEQDLVKLYESQDPALAKAQMWRSALFFGAWLVSSFMNLVYFILRIILLTRNLSRAF
			hypothetical protein [Mycoplasma pneumoniae]	560	560	1	0	1	WP_010874811.1
			CtaD [Mycoplasma pneumoniae]	385	385	0.69	8e-134	1	ABR53880.1
>MPN630	MQDKNVKIQGNLVRVHLSGSFLKFQAIYKVKKLYLQLLILSVIAFFWGLLGVVFVQFSGLYDIGIASISQGLARLADYLIRSNKVSVDADTIYNVIFWLSQILINIPLFVLGWYKISKKFTLLTLYFVVVSNVFGFAFSYIPGVENFFLFANLTELTKANGGLEQAINNQGVQLIFWEQTAEKQISLMFYALIWGFLQAVFYSVILIIDASSGGLDFLAFWYSEKKHKDIGGILFIVNTLSFLIGYTIGTYLTGSLLAQGFQEDRQKPFGVAFFLSPNLVFTIFMNIILGIFTSYFFPKYQFVKVEVYGKHMEQMRNYLLSSNQSFAVTMFEVEGGYSRQKNQVLVTNCLFTKTAELLEAVRRVDPDALFSITFIKKLDGYIYERKAPDKVVPPVKDPV…
			YitT family protein [Mycoplasma pneumoniae]	810	810	1	0	1	WP_010874987.1
>MPN087	MTLIYVPTTLNLIDSFNYSESIYKWGDYFFRHLESRDFYFSNFGFISLFLLLFVIPTITLTTLGCFLFSYLRFTDINKIKIQIYSLLTVFIFIDVFGLVVSVLFGYLLPLAFDSLPFSVNLTREVFLSLAMIVIFANSVIFTLRQKRNID
			hypothetical protein [Mycoplasma pneumoniae]	291	291	1	1e-99	1	WP_010874444.1
>MPN596	MVVIAALLGSLAVLAFLFYLWYLTIFIIVHKNQQYLEQTKALYNKLKLSNFNSVIVPFQLLRSEKKALEQPVKLLKSFQESFNSEINSALEQLLVFSEPKALYNCFWFNRNIKLLRKNLQGLHDKQQRYVKLTKNAIAYFDSSYDTLVFYRQAFCLLVSFINDFLVHKYDSLFYLNIINRISLLFKDVELHIKNKDVKQQNQALNKLHNNLAQTIITASRQYFFDVKVGYLNYHFQILSQKVTQLRSMKNKAINSQEVAKFQELITNIGATLAECSQALGNINLALCEQRINQAKEQIDVLSNAVSVKEKAISLVVSNVDSFLKSINHYQQQNALLQTLMKEIELMFQNNLDTVNIINQINEHSLLIAQKTQLLNQENALTEFIDYEKLFRLMSEAMKL…
			hypothetical protein [Mycoplasma pneumoniae]	1138	1138	1	0	1	WP_010874953.1
>MPN661	MDSQQDRLAKQVLIQKSFESKRLFLTILRFAIPTFFFALFSAAYVFVDQIMVIKFVPHGPLNPDSIFTDQALIEEFKASAFYKGGDIPNHTELTASQLVKTVLNISQPIVVILNAITIFVPLGTGVIFSKTIGKGDEKKIKDAWNTGLVSTTLFALVTQIIVLAIAKEWLQFNLDKVDEQHHVQVADQFQHFFNEKAVAIGSEYVYILIGFNIIPMLSRLFFYLGQSEGRQLFIAIVPPLSNLLNVLFVFLLVRFSTLGVVGSAVAAILVYFITFMAYVVYLISLNKRGLTYLSLRDFSFKRVSFNLFLVISMVGLASFFRNGSLSILNTFYESFLVNLTKTLTDQSDTFYLVLLTGPIAIANLTSAAIFGVLQGVRTVVSYKFGQGQLADIKRINVYT…
			MATE family efflux transporter [Mycoplasma pneumoniae]	1094	1094	1	0	1	WP_010875018.1
>MPN431	MTSKNFLSQLPPVLKLWWWIISLVVAFLPLGLHGLIIINAIFFALVIVVERKLKTFAIIFGWLLFFFWFNIVVNGFIFLPNSSALASQNENFLGHFIYSGGEQFGGVSWWSVNTRSLLRSLVIALRISMLFATSFLLTASTSIYELAFGVERLCTPLRYLKIKTQPLSILFALVFKLLPIVKGELKRIKQAQAIRGFKYGKLAFLNPVKLKTLFIPVLLSTVKKTEAVAFALQAKGYQLDNPNKTHYLQKYNLWGGIVFLGLFVLLSCLLMVNNWHLVYWTNPHYSFTFTHQNFCFFKQISSPQLLAFWQLELLAIG
			cobalt ABC transporter permease [Mycoplasma pneumoniae]	628	628	1	0	1	WP_010874787.1
>MPN670	MPELTRFQKFFLTPEKFNKFTRVVGFCGVFALIALSLGIYSYVGQGSIVPKVAALFLIALGGFTLLLSFVINFVALYKRSQLIHLVNRQDRTDLWLQKMANNKQFEQFELFEKGPISADILPTFYPATIYNFELVPKQFKVQYKNGQTLNFAKLSAIKRSTSKNEKVACLVAIIDAVSDQHWFLTKSDFPLINTGFYESLTESNRQNNVLLYTEKDASFNFNQLDKEMIKQVLFNPVNVYANFNVYNNTTHTYLMMSVPITFMDTSLRMEEAVGDLELNITRQAGYDAATLDSFHKVVELLKTKLIGDFNNAETTSATETTVVAEVTEPTTNSKRKPVKAKKAKK
			hypothetical protein [Mycoplasma pneumoniae]	708	708	1	0	1	WP_010875027.1
>MPN477	MGRLEKFRFYRQNDDNNTTVQKALLKAQKQVASWKVELDELSPKILSHYQPFSELSANPVKRKSEPNQVLQSLQTLINNFQTSDFQAIATQADALWLQIKHHDSATGYESWITDDRGMDKIDNLKRFFEDNEQQFIQQTQTFVVQLGNYNKALMALTNEKVSFTTTDLSQPLASSYNPLFKRILLSLLVFFISSLVGLVVLLTLLFTSL
			hypothetical protein [Mycoplasma pneumoniae]	424	424	1	3e-150	1	WP_010874833.1
>MPN421	METKLSLKKRLQQFSKKQLIALIILGAADVFVIAAPYYIKNVVPNLHLYLGITEDEVATLTSIIGYVTLATQLPGGFLANRFSSRKLLFLSEISTGVITFWLATNILTRESQKSNALFVQYCVIWGLWGITSTLIFWTPLWKLASQQATQENQALGFGIQGAANGVWGFIFIFLIALIITAVAYPAGGESSANNPAPFAIYAFIIGGMLLVTGFTVLFFVPEKPIEKYDSHTSLKTAKKNFEQILITLKNWKLWLLSFFLMGMYVFQSTFAYYLLQMMQNAFLAPVILGTVLGGVRTYVLRSAVSVYLGRLADKFRSYILFLMLCTGLGIIFVLMFILLGFGQVGQQQNYALIIVSAILYILTGVLSWGMVTVRYNQVAEIEIGKNNYASSVGLLSFIG…
			MFS transporter [Mycoplasma pneumoniae]	950	950	1	0	1	WP_010874777.1
			Inner membrane protein YihN [Mycoplasma hyopneumoniae]	513	513	0.91	2e-177	0.6	ASU14483.1
			glycerophosphodiester transporter [Mesoplasma tabanidae]	204	204	0.96	8e-57	0.31	ATZ21856.1
>MPN639	MLGSMALKLRKWIWASIPSLALILSSCSALVASVELKSLSELQNLADRNTELTKNKRTLITTLRESYGLNPKGTLNLLFEGWRYTLLSQRILERWQTEVGRFAKSFGNGSNQNSVQPNATLKGLKLSERSTTEIQLLAEQAITVSKQEVKEFTYKVESNKQFEATVKIKADLKIDPTKAMSHIENIFKDDETKKKDAQNSLTMSMGQNEALEATFTYSPATQGIFGRASFDRFTSNIKLNTKLRIQVSSTSDLMKKLLENSLTSSLKDQSFDNEGVNLFPYTLFALL
			lipoprotein [Mycoplasma pneumoniae]	580	580	1	0	1	WP_010874996.1
>MPN571	MKIIYQEQPNECGICVLGMLANELHEDKYAHDELLEQINLPASGLSFFELETYGKKFGLEIASYQLTLEELKQLEGKYFIVHFPKHFVVVHKKQDNLWEVFDPAKGKYLLNDEELKKQWTGYAATVQKSFKEIPPINKRNFFKHFFDLNLIIFYVFIELIIIGISTLLATASKTMIANTVDFGTSVNIVVFVVFFLVLKGLYLLLYALLQMVRNVLFWKQYRGYLGWIMQTLQTKSFVYFSNKSPNQLTERQFYLKEVLSFFNVHIPNLIISCTVALIIGTLIGINQMEFLWIAIVQIVVNCAIFLYDFFFTKRITKQAIPQMELQNKVSLQLDGNLRDEQNGKRFNYLMMQLRKALIKNQNISNQKEVNHLASDGVKSFAQQVFDFLILALGIIGIIE…
			ABC transporter ATP-binding protein [Mycoplasma pneumoniae]	1339	1339	1	0	1	WP_010874928.1
			peptidase domain-containing ABC transporter [Mycoplasma pneumoniae]	1338	1338	1	0	0.99	WP_058141109.1
>MPN242	MDAIQIVMFVMAILCLIIGLLLSNHGSTGGLASLSGQDLEIFRKTKDRGIVKILQITMFILVVLFLILGLVFHFAL
			preprotein translocase subunit SecG [Mycoplasma pneumoniae]	144	144	1	9e-44	1	WP_010874599.1
>MPN435	MSTPKSASFFTRKNILAFSFFIAFLVVVSVLVTVFFLDIKTGDVKTIINTINRTNWPWILLIVLGIVVTLAWNIIINWWVARRFCFHAPWWEWVLFACVVQFFQIVTPLSLGQDPFRLYWFIKKGMKKQTAVLLVTSTGAFWNLAQALITWPSFFVLSQNYALLEQNHEGFVSYWFSFAGMIFDVVVAILFIFIAYSKRMHVLIYSGVNQFRKWIKRPYLTKEQIYQRFIDKAEFNKLYGLEIKRLGLTIFKLLANILIAVVGYFSVFAVFAIVKKENATNNVIDQYSTADIFNITNIAITASNFIPVPSGEGATQFVMTSFLNAFKSAVGIESQVKQGVFLWRFLSVYIPAILFSLCFIGWVVQVVIEFKHPKPVLPTVNLINHHFWNNKKLHN
			UPF0104 family protein [Mycoplasma pneumoniae]	791	791	1	0	1	WP_010874791.1
>MPN338	MEFNKLQLSHCISFYISDVSEVFFESINQHPSRDFVNNILQKIKSTLSEEELEKLNTIEEVTKDEKILIMLNHVLKKIVSKTGSSSCDLFQIVKHDRFNEPVYIQSVNAFENNLINNEFAERRYDYLIEINKHSYLRKYVNAIRISFFLDLRAQILSGSFTLDVINKQLEHQNKEELFQAIYLRSLIKHFISNQLYPISLNSFIFGDKNRENKTVENDKLSVLKNNWNQIFFSKYFDFVAKNKEERVVDNNCDELFYATMNTLLIMLIIIEELRVYFNSKEPALILKLLDNKVSLREDPDQNPETDLHELIKFAEKNYLEKEKTSRWHKKRVKSLEELLEEIKQINLETKNESLAYPDEIVELELDNVHNFVSTKQVFRHQLDLQTLHGIVINPERYGI…
			hypothetical protein [Mycoplasma pneumoniae]	1275	1275	1	0	1	WP_010874694.1
>MPN451	MKWKLFYFFTLLTFTPAYFFIEQNQWVILASFLVIVNLISLTVHWKFGLLLISCSAALLAYCQLMPEFQLAKLMKANWLRTPFISWLDQHTSGVFNQYLKLFLINETTKNTLYQSAIQLNIVHLFVISGFHLSFLFGVMERWLYKRFYINKITGFVMLLLYLFLVGFAFSALRVFVSKLLRQMFPKQLPENNLGLTALLIILMSPGALHNFGFNFSFLACFVLFAINKVKLWKPLQAVLTSTLILIVVSPITLHLNRKLNALSVFHNLLFTPIALFYFCASWLLLPLIPWMGNSLVGFYWPLPWLSQWALNTTVFLNLPKPNWVFYLVYYGLWGLLYTVGTVFYYDRSLWCRYWVNSPAVKPTAQPSRL
			hypothetical protein [Mycoplasma pneumoniae]	730	730	1	0	1	WP_010874807.1
>MPN575	MLQNLALSFPFITRFFQKQMLGSQNSSGKTPGFNEAEGITSNIFQIAGGISLLVILLLIIGFLSCLLGGIFLHKHKYAEVGSPAHAKTKNLFVAFFVVGSLLLLVAVVMLIAFGVLDASLPLPKENNS
			hypothetical protein [Mycoplasma pneumoniae]	250	250	1	7e-84	1	WP_010874932.1
>MPN129	MVSFFDIYTKASIVEAVRFSFLNTFQLKELGLPIKEIAVPLGTLVFLFVVIITLIPLLIIGNLIWTNLRLIERENTQQYQLVFGYSLIVSDIVGFAIVFFGAILGTNLKSVELFIALGWMMMLGSLIALGTTANLVSSIYLYIKLALKR
			hypothetical protein [Mycoplasma pneumoniae]	289	289	1	9e-99	1	WP_010874486.1
>MPN244	MMTVEVFSVIILVLLFLILALTLLFVLLNKRTRSFVIRTFTGLFRSKHTTSQKNFYDNLTSTLLRLSTDKIGAIIAIENQDSLESYVNIGYRVTSDFSPELLVTIFYNKQSPLHDGAVIVRDYQIVSVSSYFPMTRQLIDVSYGSRHRSALGLTEKCDAIVFIVSETTGKISVAVRGVIKTLSSNSDRLQDQIIHYLTVKPG
			TIGR00159 family protein [Mycoplasma pneumoniae]	404	404	1	1e-142	1	WP_010874601.1
			DisA domain-containing protein [Candidatus Mycoplasma girerdii]	150	150	0.84	3e-42	0.45	AIV03936.1
>MPN052	MFGKGLVKKSLLFFSGVSTMAVFLVSCGATRIWESSIQLLVSNDEATLADKSFSEMSYEGIRRYFRSQKHIELPSPNSSLLQDGNGLWKRPGRTLSDRIATFKNIKNDGSDVIVATGFNQQEALQAISSDDRRYLADKNDLAKVGFIFVDGQIEKEYNVINKTPQFRSTPLNISSVAFRSDDGSFLTGVATAVYLNLNQDYFLKKNGATNNSSQDLTVSGFVGVPIPSTLSFLNGFRLGIAYFNEVIYTHLSDAETTSDNKSNSSSASNSVLVQLKQMQGNDKKIKKIKWISPKQGSDNNSNLSIDDHKSGSFSSTEPRATTIINNLLDKGVSAIIPVAGPQVNLAVNEVARRKAHTAIIGVDSAQELLDINQDAPDKDQLIKGNKKIIPFSSIKALDV…
			BMP family ABC transporter substrate-binding protein [Mycoplasma pneumoniae]	1327	1327	1	0	0.99	WP_014325311.1
>MPN276	MQSLNYLVVILTVAGVLVILGFTPLIRKLKIQFYCLQVFAAILFLYVFFGRQIIYIFPDIYGTAAKAKNAVANVPLDSLRLSRIFLLDLCPFFALIGPIFIFLRQKKVAGVLAIFGFYGAAITLFGELIFTPLKQEEIVKFLFVGLENNQVYFMMHFLSFLLSLAVFLWDDGFSLISFFYIHVFALAYLSYVALMVNIFKGQITGNTTGILAEDWLSGEYKNVAVFLKLDPKNADLIFGVSFGLSYFAIVLLTVLVNIPTFIQLTKDKQMVKLALQLKKAQASVA
			hypothetical protein [Mycoplasma pneumoniae]	561	561	1	0	1	WP_010874633.1
>MPN268	MKVLLWIGYVLSFGLLYLYLVKRAKRAALQLNNKLVESHTIPFAVRDFIAACGGRTNFVSLRTSPTQLIVSFAKPELVQIAALQKLGIKGINKSQNQYRFVLGNFVNQLKQQIENER
			PTS transporter subunit IIBC [Mycoplasma pneumoniae]	236	236	1	5e-79	1	WP_010874625.1
>MPN453	MKLPPRRKLKLFLLAWMLVLFSALIVLATLILVQHNNTELTEVKSELSPLNVVLHAEEDTVQIQGKPITEQAWFIPTVAGCFGFSALAIILGLAIGLPIVKRKEKRLLEEKERQEQLAEQLQRISAQQEEQQALEQQAAAEAHAEAEVEPAPQPVPVPPQPQVQINFGPRTGFPPQPGMAPRPGMPPHPGMAPRPGFPPQPGMAPRPGMPPHPGMAPRPGFPPQPGMAPRPGMPPHPGMAPRPGFPPQPGMAPRPGMQPPRPGMPPQPGFPPKR
			P30 adhesin [Mycoplasma pneumoniae]	520	520	1	0	1	WP_010874809.1
>MPN163	MIDRFFWSILSFLLTNLVFLFVAFLILIIYLISEITQQFAFAFIATIVFIIFYNILFLSYLLTMYIKGLKQIEQKSRYLLLVLDVKADELLPFSFLGSLRKSHMLEEMLLEQ
			hypothetical protein [Mycoplasma pneumoniae]	214	214	1	3e-70	1	WP_010874520.1
>MPN086	MESALNQEFQIDFCVKNKKLLKILANVLIASWLSFVVFLILGCIAIDLFRFDLYSQFFFNHLSTLSALAWTFFVLAILFGAATLAINGFFYKEIRKKSAFKEDSK
			hypothetical protein [Mycoplasma pneumoniae]	206	206	1	3e-67	1	WP_010874443.1
			ABC transporter ATP-binding protein [Paenibacillus kribbensis]	38.9	38.9	0.4	0.88	0.43	WP_094155230.1
>MPN594	MNFSRRSLRVGAIVNVSVRSLLMRGKNRNKCNSIIFLTVGLLLFIAALALGVLVLFNGYQVNVNANGVDLKPFEIVHFPFAVKTFLSVLTFVLAAFGFVCMVASFLYFVSFKKLKPKANSAS
			hypothetical protein [Mycoplasma pneumoniae]	236	236	1	9e-79	1	WP_010874951.1
>MPN657	MDWLKRWFTRKDQDKTETTSASKRAKITSSLLMFSALYEAKKPLKYTIVYILALVNAFFLLVFIQQTGLYSFGISSLTQGFARLLFVLLKNLEDGQRNLVFNIFYWLFYVIVNIPLIIFSYKKIGKRFTILSTHYVVASNVFGFIFSIIPGANQLPSMLSAVHHTEFWEDAKKAEGVDQSALFVPFLWNDTSQGNVIISTFIYAGIYGFVNGTSLAILYILGSCAGGADFLTQYFARKKNRSVGPILFYVNTFILIIAILMGSFVAGSIVLQDIPDYKKSAWQVNLFFSPNLIATFFSVLFTGTVVSHLFPRYNFAEIKVFTDKIEEVRLALLNDKATHSLSIQETMGGYSLAKKRMIVSVTMYVEIPNLIRIIRKIDKDCLVSITRIRGIDGYIYLRS…
			YitT family protein [Mycoplasma pneumoniae]	814	814	1	0	1	WP_010875014.1
>MPN096	MLLGLGIVVLIYSLIALSVSLTTPNGAFSGLGDWLKHKKLGWFFGVLNLLIALGVAGIINGFVMWTGKLTQSLIKSGELWVPDKCKLCLNKPKPVVGLIHAGILMVLTTVALSSLGGLLYLPKVNASYDGKGFKSMGCLLEFADLIATWTSVGIFWFLGLVLLGGLLQIKKPKRWYFRTTGWLAVVVIGLTTLVVMVQPFVDLGIAVFNRSYERIVANTILIAILVIIVLVMFFPTEPIKLRLWRKRIQAMEACGEDCDACVEY
			amino acid permease [Mycoplasma pneumoniae FH]	525	525	1	0	1	ADK87221.1
>MPN460	MTAAHKQKAKLLAWLKLILWGDSISQRIFHFYIYCILLGAVLLFLPFALKTDYQKVISYEVDLQGHTISKQTASYGFLDALFLAVSAFSDTGLSTTVVSETYSVFGQTVLAILLQLGGIGFVVIAFLVWRLFKLHKKGKYSFYEKLMLQSERGGSKLGTTSEMIVVSVLFLFMVELLYGFLYTILFYFIPAFESASVFQSSGKVSNQLKALIVDSTKRLPVVHNLNLAFQYGFFHSLSAVNNAGIDLLGANSFAPYRTNWGIVIQWLAISQIIFGGIGYPVLFDAYEAIKKRRLYGKYYKHQFSLFTKLAVLTNLIVTAWCFLMLLMVEFIVITSLTNTIAHLNVEKAYLVEGLKNKSNQELQSLIFGPIPAASRVMQLWFGVISSRSAGFSVFPWSAE…
			cation transporter [Mycoplasma pneumoniae]	1134	1134	1	0	1	WP_010874816.1
			potassium transporter KtrB [Mycoplasma bovoculi]	215	215	0.94	2e-59	0.34	WP_022934829.1
>MPN068	MEKKKLPFGLKNKEKLTAYNDEKIHELHRQLKAKIEAKKAKEKQDSKTKDTDKKVDQTPKVKVPFTKKFSNLWFGIDKEVNKIVWVTSKKLITIFLLIVLVSAIMIGIYFGINHLFIALGVFKGK
			preprotein translocase, SecE subunit [Mycoplasma pneumoniae FH]	246	246	1	4e-82	1	ADK86743.1
>MPN077	MWGLVLLGYVLFVIEWFVIDFIRGSAASLLTEQTSAVPQYGGWFSSFFVADAGFIPGQATNWTITLLRAVGSILCGVMVVKFGYRHAVMIMMGLMCVCFPFLIIGSPLGGHNELTLLRPASSEVISKLTKISSSLQQGQLLGPVQVGSQTMLADGTPVSLIKGINGNEIGTSASMTGYAFFIIFRSTIAIGGTTLIAYAQPIIASLSSNRKKSILSNANFWGFNVGLVIVAAPFLIPGVGRFATANWVWVVTFMILLVFAMLLVFAWFEKKVDHMLPQKQSKTNQSLSVRPSALSILKRKTTWKLLAIAGVGTILLINPLTQTWFNSLLAISGAKKAIIPTARPILLILWVMGYLLGYFLLSPFNKTIYDKKRWLHFIFTANAVLVLLIVIFAATLGLN…
			hypothetical protein [Mycoplasma pneumoniae]	1086	1086	1	0	1	WP_010874434.1
			MFS transporter [Mycoplasma imitans]	226	226	0.97	1e-63	0.31	WP_027122164.1
>MPN095	MNQQLNTTRKSTAARGRMGLVGGILLVIGTCIGAGIFFKSERVLQNMGGNTTLALLVWLMAGITVILMGLALVEITAKAAFDDLALLSWTQKFTNNTFYKACKRFLIWIYLPTTFFFMPLYLVQSLQDGLRGFGVANHFNTPHDWAIWMVIVLLINLWFFFTSGLSVKWTSVQNVVLLLLKVIPLIAVVILALWLGASAEQMERQPVVPVKDFTAISPFFGWFSAMGAIFFAFDGFYVSAAAKTQLKKQKNYRK
			amino acid permease [Mycoplasma pneumoniae]	512	512	1	0	1	WP_010874452.1
>MPN407	MKKRTKYRYWLNSLAFFGCGVSVGAFFTLFLMGTQSDVSPLFVKNINIQLPSSTHQQKIEPLNLPTNISKTEIASWGSEFQSKVLDFYARDGEEHDNKIRYQLPSLSFAWTGGKELVSDFARLHGARNFVAYFDQYWRFWSNPNWPAGQVDRVDVLCEWNSDKQTISDINFSDQFVFASARFEGKIANFGFAGQTMKDINESFQERVLSIYKPRTLVYLTSQADAERVDYYEEFVNNLTALIKKQVGEKAEKDNFFILQLHWKTNDSAFNEKLSVLNFVALATVKQLTDQNRNFASKIKVVDHFEGDFVPSDWLSGNYLSEDKVSLSLQGEFAIGKQLAQVLKATGAEPLPVEVTEPSLEAIPINEETQFDVKNYYSFGHYHDTNVINDRIDFDDPNYN…
			SGNH/GDSL hydrolase family protein [Mycoplasma pneumoniae]	1808	1808	1	0	1	WP_010874763.1
>MPN370	MLKLAVGIFISPTLTRFSTGFNLAGSVLDQVLDYVPWIGNGHRYGNNHRGVDDITAPKTGAGSSSGTSTNTSGSRSFLPTFSNVGVGLKANVQGTLGGSQTTTTGKDIPKWPTLDPANLQLWTGAGWRNDKASNKQSDENHTTFKSATGSGQQGGSTTGGSAGNPDSLKQDKISKSGQNLTTQDGAPQSNSTTESASNYDHLPPNLTPTSDWPNALSFTNKNNAQRAQLFLRGLLGSIPVLVNRSGSDDSNKFQATDQKWSYTDLKSDQTKLNLPAYGEVNGLLNPALVETYFGTTRAGGSGSNTTSSPGIGFKIPEQNNDSKAVLITPGLAWTPQDVGNLVVSGTSLSFQLGGWLVTFTDFVKPRAGYLGLQLTGLDASDATQRALIWAKRPWAAFRG…
			adhesin P1 family protein [Mycoplasma pneumoniae]	1489	1489	1	0	1	WP_010874726.1
>MPN112	MLDKLLQKFRDQKKPVFHKEEGYWEISALRKWAAILIIAFGAGIIYIVPYFAFFQFKTAVANVTGVEPNRISLLLTAYGIVSLLFYIPGGWLADRISAKALFSVSMFGTGIITFWYFLVGLKGIVWITPN
			MFS transporter [Bacillus massiliogorillae]	79.3	79.3	0.7	1e-14	0.4	WP_042349625.1
>MPN605	MYNWTNKKLTKAIALIILVLWLVVLVGILVWALTTQHLKVLYGWLLPFPFVALSVVGLLKLGDFFEKFKHLSKQRVTVFFGSFFVARYLLYLIPVLLAFFIRPQYFHVIATIISTLFFPLLKIVISFAWLPLEYHCKNLISKLNKKHVTTGDSFKRT
			hypothetical protein [Mycoplasma pneumoniae]	308	308	1	5e-106	1	WP_010874962.1
>MPN654	MLMRKKKLLSRISFGSLFLLCGTILSACTWIQANLRNLLKETTGKDFDLSKAIKIPEGRQNLINSLKKSYEVNPKDTTKLLLDAWKQSSEEGKLGIADLDFDQVTNPTEKDPFKNGAKGRAFRHWISKY
			lipoprotein [Mycoplasma pneumoniae]	264	264	1	3e-89	1	WP_010875011.1
>MPN070	MKVIKKLNLLNELTMLVCIFFFVCTISLIGIGIMYDLINRTSLSAPRRDPIFRNLNTVLIVLGVLEILLMVAQLVMSNMAANIINEVAENVEQKFAKALKWSRFLPFGLLQLYCYHKIKLVTQTDNI
			hypothetical protein [Mycoplasma pneumoniae]	256	256	1	3e-86	1	WP_010874427.1
>MPN040	MSSVFSKPNLKRPSFDVKNLTKPSRLLSATLRSSCAFLSSASFFACSLCFFCCSSISFCSLASSSARLRYSSSHSFFCWVLFSRSGLAYSSSNLSSKSSRLRS
			hypothetical protein [Mycoplasma pneumoniae]	185	185	1	5e-59	1	WP_010874397.1
>MPN604	MSPRAIVLKEPNGVNLVPHEGIFDISPVAGWKPLLPTDQVFGIFVVFIVLLTLFLVYWIKLRKADPLRNHSSFVLLMQMLFVWAQDTTADLIGEENKKFTPYFLMLLLYLVSSNLIGLLGGISPPTSSLTFTFSLGLATFLGIVIMGIRYQRWSFFKSFTFNITIKGKKYSTLIPNPLSFLGEFAPLFSISLRLWGNILGGTLILALFYNFWFFAFSTLSNKPLALSLGAIFAGILTPALHVYFDVVVGTLQGYVFVMLTYNYWAKMRNIGLEESQEAAQRLQNLEVAKEIIN
			ATP synthase subunit A [Mycoplasma pneumoniae]	583	583	1	0	1	WP_010874961.1
>MPN449	MTFSDLLTKLQDNLDIVFNANALKERIQSDPAFAKTIREQLKLLYFLEQKQAKAKTKKKDFQPVFQNLEARFVSLGQTKLANTELNLKLDLTDATDLANYLPIAVCNLFNRDLNSFSKLSSVQPTAVEKTTNGANKPTVTIDLNQPRIHTTGTVSPELENFVNESLEARARQRAFMRVTSERMVGKIFEFQFKSQWIKWAQLAIFISMLLIGAAAIAYLVVVNLLFYRYVNPDSNLTKAVTGQNNTDRPALVDLNGGINLFFPVSASTLITLIFLGFGSTSFLLAFQGKPYSFATRSQTFKAMHFLKHQFGVTDFPRINDNYRYKVRIKWIFWTIFLFVALNALPGGNIITGGILNPSFLLNALRSNELKINSETFKTIFVGFSIFYLASIIPFALISI…
			hypothetical protein [Mycoplasma pneumoniae]	909	909	1	0	1	WP_010874805.1
>MPN385	MLLKRLIKLAIFLFFVAVGFIIFIGSFWLNTYNTKEWANLLAEKDASGLIVQIIPNINQWFKGTVEQQQKLFQTLVHFFIPVGFGLLFGIAVAIIADLFYHLIKYLIKRSFKKN
			hypothetical protein [Mycoplasma pneumoniae]	224	224	1	4e-74	1	WP_010874741.1
>MPN299	MKKLTQAFLRFCLRFLQLLSLVLVLPVFVLMLISSLISAKNYESIPENYPPEIRFKKVYRLVSLFLYIKGVKVVIVNPENVPKKAVLVVANHKSNLDPLILIKAFGKTEGVPPLTFIAKIELQDTWLFKIMKLIDCVFIDRKNLRQMAASLEQQQQIIRQGTALCVFPEGTRVLSRQIGEFKSGALKVAYNAFVPIVPLTIVGSMGHMESKKRLQKAQVERDRGYKIQVIFNTPINPINFNQIDSQNVANNVWREISQTYAQYCQD
			1-acyl-sn-glycerol-3-phosphate acyltransferase [Mycoplasma pneumoniae]	541	541	1	0	1	WP_010874656.1
>MPN136	MFKQSLIWYNRYVQKRKKGLDLTIKDRSWSNVLLGLIFKTVVLCFFGLMVIFPFYLMLVVALTSDEVVLNIREPILKSDGWHFENFRRVLEDGKYLNAIWINSLVTILSIILRLFFTVSMGYAFSLKKWKLKKLFWFIFLAVLILPESALLIGQYRVVVVANWNQPEKPAIILGLTMPFVASVFSGFMFRTAFEAIPPRIKESAFVDGCTGLRYFLKIAFPMVRSTTWTVSILTAFAAWNSYLWPLLLLTNRPDLNINLWVLAQGTDGNAGQSDEQIRVLLNLKMAAAILAILPMFIVYFLFRKRIMKAVGSRANTIKG
			carbohydrate ABC transporter permease [Mycoplasma pneumoniae]	640	640	1	0	1	WP_010874493.1
>MPN300	MITLIWCQDKHFGIGRDNTIPWKLTEANQHFYNTTKNQTVVMGYNTFQELGDKLTDHNVVVLSKKHFEELQNNTNIKVFNSIEKLLQHHFNRDLYVIGGKQIFHHFIELADRLIISVLPVDFKCNLRLKLGLDSFELMQEQQHSQFKVQYWHKKHPERLSFNVFLEDYNGTLPNLLELLIDKKFNLHQVDIAKITTQYLHLINTNLNKQAIEPITDYLVITSRIVEQKANNLLQINDIALDSDFLDNKLRDKLVAQLVEYKRYRESLDDFEKLRINRLAYFSKDNDFNRFIQTVDKSNTEPVKIEDELPNYVSVLKLHHAMNKLMQRWRAQFLANKNISIQELSIEQVQAEILATIKQFGYHSVSLKRVLLKVNHHISLMYFITAFVALLVLINNQIID…
			segregation and condensation protein A [Mycoplasma pneumoniae]	1035	1035	1	0	1	WP_010874657.1
			dihydrofolate reductase [Mycoplasma iowae]	115	115	0.3	1e-26	0.38	WP_004025489.1
